# Supplementary material for: A Gold Standard, CRISPR/Cas9-Based Complementation Strategy Reliant on 24 Nucleotide Bookmark Sequences
Source: Genes (Basel). 2020 Apr 23;11(4):458. doi: 10.3390/genes11040458 (PMC7230483; doi:10.3390/genes11040458)
Supplement: Supplementary file 1 [file genes-11-00458-s001.zip]

Archive with 2 entries (2 files):
- File S1. Blast of BM4-12.txt
- Supplementary.docx
