# Supplementary material for: A Gold Standard, CRISPR/Cas9-Based Complementation Strategy Reliant on 24 Nucleotide Bookmark Sequences
Source: Genes (Basel). 2020 Apr 23;11(4):458. doi: 10.3390/genes11040458 (PMC7230483; doi:10.3390/genes11040458)
Supplement: Supplementary file 1 [file genes-11-00458-s001.zip › File S1. Blast of BM4-12.txt]

RID: 7TB6NTHK016	
Job Title:BM4-12 (9 sequences)				
Program: BLASTN 
Database: nt Nucleotide collection (nt)
Query #1: BM4: Query ID: lcl|Query_30441 Length: 23

Sequences producing significant alignments:
                                                                  Max    Total Query   E   Per.                  
Description                                                       Score  Score cover Value Ident  Accession        
Clostridium autoethanogenum DSM 10061, complete genome            22.2   3694  100%  7.3   88.24  CP012395.1       
Clostridium autoethanogenum DSM 10061, complete genome            22.2   3694  100%  7.3   88.24  CP006763.1       
Clostridium autoethanogenum strain DSM 10061 pyruvate:ferredox... 15.8   15.8  47%   594   90.91  HQ876027.1       
Clostridium autoethanogenum DSM 10061 putative ATP-dependent...   15.8   31.7  82%   594   90.91  KF179065.1       


Alignments:
>Clostridium autoethanogenum DSM 10061, complete genome
Sequence ID: CP012395.1 Length: 4352446 
Range 1: 2427929 to 2427945

Score:22.2 bits(13), Expect:7.3, 
Identities:15/17(88%),  Gaps:0/17(0%), Strand: Plus/Plus

Query  5        TTGTGGGTTGTACGGAA  21
                || |||||| |||||||
Sbjct  2427929  TTATGGGTTCTACGGAA  2427945


Range 2: 334905 to 334916

Score:20.6 bits(12), Expect:22, 
Identities:12/12(100%),  Gaps:0/12(0%), Strand: Plus/Minus

Query  6       TGTGGGTTGTAC  17
               ||||||||||||
Sbjct  334916  TGTGGGTTGTAC  334905


Range 3: 1264386 to 1264399

Score:20.6 bits(12), Expect:22, 
Identities:13/14(93%),  Gaps:0/14(0%), Strand: Plus/Minus

Query  10       GGTTGTACGGAAGG  23
                ||||||| ||||||
Sbjct  1264399  GGTTGTAAGGAAGG  1264386


Range 4: 2168018 to 2168031

Score:20.6 bits(12), Expect:22, 
Identities:13/14(93%),  Gaps:0/14(0%), Strand: Plus/Minus

Query  3        GGTTGTGGGTTGTA  16
                |||||||| |||||
Sbjct  2168031  GGTTGTGGCTTGTA  2168018


Range 5: 2232679 to 2232700

Score:20.6 bits(12), Expect:22, 
Identities:17/22(77%),  Gaps:0/22(0%), Strand: Plus/Minus

Query  2        GGGTTGTGGGTTGTACGGAAGG  23
                ||||||||| |  ||| | |||
Sbjct  2232700  GGGTTGTGGTTAATACAGGAGG  2232679


Range 6: 466641 to 466663

Score:19.0 bits(11), Expect:66, 
Identities:17/23(74%),  Gaps:0/23(0%), Strand: Plus/Minus

Query  1       AGGGTTGTGGGTTGTACGGAAGG  23
               ||||||||  || |   ||||||
Sbjct  466663  AGGGTTGTCAGTGGATGGGAAGG  466641


Range 7: 694649 to 694665

Score:19.0 bits(11), Expect:66, 
Identities:14/17(82%),  Gaps:0/17(0%), Strand: Plus/Minus

Query  5       TTGTGGGTTGTACGGAA  21
               || | |||||||| |||
Sbjct  694665  TTTTAGGTTGTACTGAA  694649


Range 8: 1063688 to 1063698

Score:19.0 bits(11), Expect:66, 
Identities:11/11(100%),  Gaps:0/11(0%), Strand: Plus/Minus

Query  13       TGTACGGAAGG  23
                |||||||||||
Sbjct  1063698  TGTACGGAAGG  1063688


Range 9: 1934542 to 1934558

Score:19.0 bits(11), Expect:66, 
Identities:14/17(82%),  Gaps:0/17(0%), Strand: Plus/Minus

Query  6        TGTGGGTTGTACGGAAG  22
                |||||||| | | ||||
Sbjct  1934558  TGTGGGTTTTTCAGAAG  1934542


Range 10: 4046657 to 4046667

Score:19.0 bits(11), Expect:66, 
Identities:11/11(100%),  Gaps:0/11(0%), Strand: Plus/Minus

Query  5        TTGTGGGTTGT  15
                |||||||||||
Sbjct  4046667  TTGTGGGTTGT  4046657


Range 11: 1797782 to 1797798

Score:19.0 bits(11), Expect:66, 
Identities:14/17(82%),  Gaps:0/17(0%), Strand: Plus/Plus

Query  1        AGGGTTGTGGGTTGTAC  17
                |||  |||||||| |||
Sbjct  1797782  AGGCATGTGGGTTATAC  1797798


Range 12: 1879033 to 1879043

Score:19.0 bits(11), Expect:66, 
Identities:11/11(100%),  Gaps:0/11(0%), Strand: Plus/Plus

Query  10       GGTTGTACGGA  20
                |||||||||||
Sbjct  1879033  GGTTGTACGGA  1879043


Range 13: 2877942 to 2877958

Score:19.0 bits(11), Expect:66, 
Identities:14/17(82%),  Gaps:0/17(0%), Strand: Plus/Plus

Query  5        TTGTGGGTTGTACGGAA  21
                |||| ||||||| | ||
Sbjct  2877942  TTGTAGGTTGTAAGTAA  2877958


Range 14: 4123591 to 4123607

Score:19.0 bits(11), Expect:66, 
Identities:14/17(82%),  Gaps:0/17(0%), Strand: Plus/Plus

Query  7        GTGGGTTGTACGGAAGG  23
                || |||||||| | |||
Sbjct  4123591  GTAGGTTGTACTGGAGG  4123607


Range 15: 4217265 to 4217277

Score:19.0 bits(11), Expect:66, 
Identities:12/13(92%),  Gaps:0/13(0%), Strand: Plus/Plus

Query  4        GTTGTGGGTTGTA  16
                ||| |||||||||
Sbjct  4217265  GTTATGGGTTGTA  4217277


Range 16: 169985 to 170002

Score:17.4 bits(10), Expect:198, 
Identities:14/18(78%),  Gaps:0/18(0%), Strand: Plus/Minus

Query  5       TTGTGGGTTGTACGGAAG  22
               || | | || ||||||||
Sbjct  170002  TTTTCGATTTTACGGAAG  169985


Range 17: 330193 to 330206

Score:17.4 bits(10), Expect:198, 
Identities:12/14(86%),  Gaps:0/14(0%), Strand: Plus/Minus

Query  8       TGGGTTGTACGGAA  21
               ||||||| || |||
Sbjct  330206  TGGGTTGCACTGAA  330193


Range 18: 336802 to 336813

Score:17.4 bits(10), Expect:198, 
Identities:11/12(92%),  Gaps:0/12(0%), Strand: Plus/Minus

Query  6       TGTGGGTTGTAC  17
               ||||||||| ||
Sbjct  336813  TGTGGGTTGCAC  336802


Range 19: 585552 to 585567

Score:17.4 bits(10), Expect:198, 
Identities:13/16(81%),  Gaps:0/16(0%), Strand: Plus/Minus

Query  7       GTGGGTTGTACGGAAG  22
               ||||||| || | |||
Sbjct  585567  GTGGGTTATATGAAAG  585552


Range 20: 603397 to 603406

Score:17.4 bits(10), Expect:198, 
Identities:10/10(100%),  Gaps:0/10(0%), Strand: Plus/Minus

Query  8       TGGGTTGTAC  17
               ||||||||||
Sbjct  603406  TGGGTTGTAC  603397


Range 21: 810300 to 810315

Score:17.4 bits(10), Expect:198, 
Identities:13/16(81%),  Gaps:0/16(0%), Strand: Plus/Minus

Query  6       TGTGGGTTGTACGGAA  21
               ||||||   |||||||
Sbjct  810315  TGTGGGGGTTACGGAA  810300


Range 22: 872270 to 872279

Score:17.4 bits(10), Expect:198, 
Identities:10/10(100%),  Gaps:0/10(0%), Strand: Plus/Minus

Query  8       TGGGTTGTAC  17
               ||||||||||
Sbjct  872279  TGGGTTGTAC  872270


Range 23: 1004932 to 1004947

Score:17.4 bits(10), Expect:198, 
Identities:13/16(81%),  Gaps:0/16(0%), Strand: Plus/Minus

Query  1        AGGGTTGTGGGTTGTA  16
                ||||||||  | ||||
Sbjct  1004947  AGGGTTGTTTGGTGTA  1004932


Range 24: 1031009 to 1031020

Score:17.4 bits(10), Expect:198, 
Identities:11/12(92%),  Gaps:0/12(0%), Strand: Plus/Minus

Query  10       GGTTGTACGGAA  21
                |||| |||||||
Sbjct  1031020  GGTTATACGGAA  1031009


Range 25: 1263973 to 1263984

Score:17.4 bits(10), Expect:198, 
Identities:11/12(92%),  Gaps:0/12(0%), Strand: Plus/Minus

Query  5        TTGTGGGTTGTA  16
                || |||||||||
Sbjct  1263984  TTATGGGTTGTA  1263973


Range 26: 1354519 to 1354530

Score:17.4 bits(10), Expect:198, 
Identities:11/12(92%),  Gaps:0/12(0%), Strand: Plus/Minus

Query  10       GGTTGTACGGAA  21
                ||||||| ||||
Sbjct  1354530  GGTTGTAAGGAA  1354519


Range 27: 1461477 to 1461492

Score:17.4 bits(10), Expect:198, 
Identities:13/16(81%),  Gaps:0/16(0%), Strand: Plus/Minus

Query  5        TTGTGGGTTGTACGGA  20
                || ||||||| | |||
Sbjct  1461492  TTCTGGGTTGCAAGGA  1461477


Range 28: 1777085 to 1777098

Score:17.4 bits(10), Expect:198, 
Identities:12/14(86%),  Gaps:0/14(0%), Strand: Plus/Minus

Query  1        AGGGTTGTGGGTTG  14
                ||||||| || |||
Sbjct  1777098  AGGGTTGGGGATTG  1777085


Range 29: 1811037 to 1811048

Score:17.4 bits(10), Expect:198, 
Identities:11/12(92%),  Gaps:0/12(0%), Strand: Plus/Minus

Query  1        AGGGTTGTGGGT  12
                |||||||| |||
Sbjct  1811048  AGGGTTGTCGGT  1811037


Range 30: 1925516 to 1925525

Score:17.4 bits(10), Expect:198, 
Identities:10/10(100%),  Gaps:0/10(0%), Strand: Plus/Minus

Query  7        GTGGGTTGTA  16
                ||||||||||
Sbjct  1925525  GTGGGTTGTA  1925516


Range 31: 2078881 to 2078892

Score:17.4 bits(10), Expect:198, 
Identities:11/12(92%),  Gaps:0/12(0%), Strand: Plus/Minus

Query  11       GTTGTACGGAAG  22
                |||||||| |||
Sbjct  2078892  GTTGTACGTAAG  2078881


Range 32: 2326089 to 2326098

Score:17.4 bits(10), Expect:198, 
Identities:10/10(100%),  Gaps:0/10(0%), Strand: Plus/Minus

Query  1        AGGGTTGTGG  10
                ||||||||||
Sbjct  2326098  AGGGTTGTGG  2326089


Range 33: 2399613 to 2399622

Score:17.4 bits(10), Expect:198, 
Identities:10/10(100%),  Gaps:0/10(0%), Strand: Plus/Minus

Query  12       TTGTACGGAA  21
                ||||||||||
Sbjct  2399622  TTGTACGGAA  2399613


Range 34: 2457721 to 2457732

Score:17.4 bits(10), Expect:198, 
Identities:11/12(92%),  Gaps:0/12(0%), Strand: Plus/Minus

Query  12       TTGTACGGAAGG  23
                || |||||||||
Sbjct  2457732  TTTTACGGAAGG  2457721


Range 35: 2828619 to 2828630

Score:17.4 bits(10), Expect:198, 
Identities:11/12(92%),  Gaps:0/12(0%), Strand: Plus/Minus

Query  10       GGTTGTACGGAA  21
                ||||||| ||||
Sbjct  2828630  GGTTGTAAGGAA  2828619


Range 36: 3562254 to 3562263

Score:17.4 bits(10), Expect:198, 
Identities:10/10(100%),  Gaps:0/10(0%), Strand: Plus/Minus

Query  1        AGGGTTGTGG  10
                ||||||||||
Sbjct  3562263  AGGGTTGTGG  3562254


Range 37: 4292331 to 4292344

Score:17.4 bits(10), Expect:198, 
Identities:12/14(86%),  Gaps:0/14(0%), Strand: Plus/Minus

Query  8        TGGGTTGTACGGAA  21
                ||| ||||||| ||
Sbjct  4292344  TGGATTGTACGTAA  4292331


Range 38: 53338 to 53347

Score:17.4 bits(10), Expect:198, 
Identities:10/10(100%),  Gaps:0/10(0%), Strand: Plus/Plus

Query  12     TTGTACGGAA  21
              ||||||||||
Sbjct  53338  TTGTACGGAA  53347


Range 39: 207437 to 207450

Score:17.4 bits(10), Expect:198, 
Identities:12/14(86%),  Gaps:0/14(0%), Strand: Plus/Plus

Query  6       TGTGGGTTGTACGG  19
               |||||||| || ||
Sbjct  207437  TGTGGGTTCTATGG  207450


Range 40: 377814 to 377823

Score:17.4 bits(10), Expect:198, 
Identities:10/10(100%),  Gaps:0/10(0%), Strand: Plus/Plus

Query  12      TTGTACGGAA  21
               ||||||||||
Sbjct  377814  TTGTACGGAA  377823


Range 41: 528252 to 528267

Score:17.4 bits(10), Expect:198, 
Identities:13/16(81%),  Gaps:0/16(0%), Strand: Plus/Plus

Query  5       TTGTGGGTTGTACGGA  20
               || ||| | |||||||
Sbjct  528252  TTCTGGCTGGTACGGA  528267


Range 42: 1473117 to 1473132

Score:17.4 bits(10), Expect:198, 
Identities:13/16(81%),  Gaps:0/16(0%), Strand: Plus/Plus

Query  8        TGGGTTGTACGGAAGG  23
                ||||||| ||  ||||
Sbjct  1473117  TGGGTTGCACCAAAGG  1473132


Range 43: 2014361 to 2014370

Score:17.4 bits(10), Expect:198, 
Identities:10/10(100%),  Gaps:0/10(0%), Strand: Plus/Plus

Query  12       TTGTACGGAA  21
                ||||||||||
Sbjct  2014361  TTGTACGGAA  2014370


Range 44: 2303810 to 2303827

Score:17.4 bits(10), Expect:198, 
Identities:14/18(78%),  Gaps:0/18(0%), Strand: Plus/Plus

Query  6        TGTGGGTTGTACGGAAGG  23
                |||||||| ||  || ||
Sbjct  2303810  TGTGGGTTCTATTGATGG  2303827


Range 45: 2354921 to 2354930

Score:17.4 bits(10), Expect:198, 
Identities:10/10(100%),  Gaps:0/10(0%), Strand: Plus/Plus

Query  4        GTTGTGGGTT  13
                ||||||||||
Sbjct  2354921  GTTGTGGGTT  2354930


Range 46: 2492466 to 2492475

Score:17.4 bits(10), Expect:198, 
Identities:10/10(100%),  Gaps:0/10(0%), Strand: Plus/Plus

Query  1        AGGGTTGTGG  10
                ||||||||||
Sbjct  2492466  AGGGTTGTGG  2492475


Range 47: 2495670 to 2495681

Score:17.4 bits(10), Expect:198, 
Identities:11/12(92%),  Gaps:0/12(0%), Strand: Plus/Plus

Query  2        GGGTTGTGGGTT  13
                ||| ||||||||
Sbjct  2495670  GGGATGTGGGTT  2495681


Range 48: 2499003 to 2499014

Score:17.4 bits(10), Expect:198, 
Identities:11/12(92%),  Gaps:0/12(0%), Strand: Plus/Plus

Query  10       GGTTGTACGGAA  21
                |||| |||||||
Sbjct  2499003  GGTTATACGGAA  2499014


Range 49: 2511242 to 2511251

Score:17.4 bits(10), Expect:198, 
Identities:10/10(100%),  Gaps:0/10(0%), Strand: Plus/Plus

Query  5        TTGTGGGTTG  14
                ||||||||||
Sbjct  2511242  TTGTGGGTTG  2511251


Range 50: 2730593 to 2730604

Score:17.4 bits(10), Expect:198, 
Identities:11/12(92%),  Gaps:0/12(0%), Strand: Plus/Plus

Query  10       GGTTGTACGGAA  21
                |||| |||||||
Sbjct  2730593  GGTTATACGGAA  2730604


Range 51: 2754783 to 2754796

Score:17.4 bits(10), Expect:198, 
Identities:12/14(86%),  Gaps:0/14(0%), Strand: Plus/Plus

Query  1        AGGGTTGTGGGTTG  14
                |||||||  |||||
Sbjct  2754783  AGGGTTGATGGTTG  2754796


Range 52: 2843476 to 2843487

Score:17.4 bits(10), Expect:198, 
Identities:11/12(92%),  Gaps:0/12(0%), Strand: Plus/Plus

Query  10       GGTTGTACGGAA  21
                |||| |||||||
Sbjct  2843476  GGTTTTACGGAA  2843487


Range 53: 2955276 to 2955285

Score:17.4 bits(10), Expect:198, 
Identities:10/10(100%),  Gaps:0/10(0%), Strand: Plus/Plus

Query  1        AGGGTTGTGG  10
                ||||||||||
Sbjct  2955276  AGGGTTGTGG  2955285


Range 54: 3251347 to 3251356

Score:17.4 bits(10), Expect:198, 
Identities:10/10(100%),  Gaps:0/10(0%), Strand: Plus/Plus

Query  8        TGGGTTGTAC  17
                ||||||||||
Sbjct  3251347  TGGGTTGTAC  3251356


Range 55: 3354089 to 3354104

Score:17.4 bits(10), Expect:198, 
Identities:13/16(81%),  Gaps:0/16(0%), Strand: Plus/Plus

Query  6        TGTGGGTTGTACGGAA  21
                ||| | | ||||||||
Sbjct  3354089  TGTTGATAGTACGGAA  3354104


Range 56: 3580531 to 3580540

Score:17.4 bits(10), Expect:198, 
Identities:10/10(100%),  Gaps:0/10(0%), Strand: Plus/Plus

Query  13       TGTACGGAAG  22
                ||||||||||
Sbjct  3580531  TGTACGGAAG  3580540


Range 57: 3654465 to 3654480

Score:17.4 bits(10), Expect:198, 
Identities:13/16(81%),  Gaps:0/16(0%), Strand: Plus/Plus

Query  7        GTGGGTTGTACGGAAG  22
                || | |||||||| ||
Sbjct  3654465  GTCGTTTGTACGGTAG  3654480


Range 58: 3662499 to 3662510

Score:17.4 bits(10), Expect:198, 
Identities:11/12(92%),  Gaps:0/12(0%), Strand: Plus/Plus

Query  11       GTTGTACGGAAG  22
                || |||||||||
Sbjct  3662499  GTGGTACGGAAG  3662510


Range 59: 3727817 to 3727828

Score:17.4 bits(10), Expect:198, 
Identities:11/12(92%),  Gaps:0/12(0%), Strand: Plus/Plus

Query  2        GGGTTGTGGGTT  13
                ||||||||| ||
Sbjct  3727817  GGGTTGTGGCTT  3727828


Range 60: 3943601 to 3943616

Score:17.4 bits(10), Expect:198, 
Identities:13/16(81%),  Gaps:0/16(0%), Strand: Plus/Plus

Query  6        TGTGGGTTGTACGGAA  21
                |||||||| ||  |||
Sbjct  3943601  TGTGGGTTTTATTGAA  3943616


Range 61: 219987 to 219995

Score:15.8 bits(9), Expect:594, 
Identities:9/9(100%),  Gaps:0/9(0%), Strand: Plus/Minus

Query  12      TTGTACGGA  20
               |||||||||
Sbjct  219995  TTGTACGGA  219987


Range 62: 220634 to 220650

Score:15.8 bits(9), Expect:594, 
Identities:13/17(76%),  Gaps:0/17(0%), Strand: Plus/Minus

Query  6       TGTGGGTTGTACGGAAG  22
               || |||  | |||||||
Sbjct  220650  TGAGGGAAGAACGGAAG  220634


Range 63: 255325 to 255339

Score:15.8 bits(9), Expect:594, 
Identities:12/15(80%),  Gaps:0/15(0%), Strand: Plus/Minus

Query  5       TTGTGGGTTGTACGG  19
               ||||||| |  ||||
Sbjct  255339  TTGTGGGCTAGACGG  255325


Range 64: 322076 to 322088

Score:15.8 bits(9), Expect:594, 
Identities:11/13(85%),  Gaps:0/13(0%), Strand: Plus/Minus

Query  10      GGTTGTACGGAAG  22
               |||  ||||||||
Sbjct  322088  GGTCATACGGAAG  322076


Range 65: 343134 to 343150

Score:15.8 bits(9), Expect:594, 
Identities:13/17(76%),  Gaps:0/17(0%), Strand: Plus/Minus

Query  5       TTGTGGGTTGTACGGAA  21
               ||||||| || | | ||
Sbjct  343150  TTGTGGGGTGCAAGAAA  343134


Range 66: 383646 to 383658

Score:15.8 bits(9), Expect:594, 
Identities:11/13(85%),  Gaps:0/13(0%), Strand: Plus/Minus

Query  1       AGGGTTGTGGGTT  13
               ||||||||  |||
Sbjct  383658  AGGGTTGTAAGTT  383646


Range 67: 458831 to 458843

Score:15.8 bits(9), Expect:594, 
Identities:11/13(85%),  Gaps:0/13(0%), Strand: Plus/Minus

Query  11      GTTGTACGGAAGG  23
               ||||||||  |||
Sbjct  458843  GTTGTACGTCAGG  458831


Range 68: 486021 to 486031

Score:15.8 bits(9), Expect:594, 
Identities:10/11(91%),  Gaps:0/11(0%), Strand: Plus/Minus

Query  1       AGGGTTGTGGG  11
               || ||||||||
Sbjct  486031  AGTGTTGTGGG  486021


Range 69: 502531 to 502539

Score:15.8 bits(9), Expect:594, 
Identities:9/9(100%),  Gaps:0/9(0%), Strand: Plus/Minus

Query  3       GGTTGTGGG  11
               |||||||||
Sbjct  502539  GGTTGTGGG  502531


Range 70: 563632 to 563640

Score:15.8 bits(9), Expect:594, 
Identities:9/9(100%),  Gaps:0/9(0%), Strand: Plus/Minus

Query  4       GTTGTGGGT  12
               |||||||||
Sbjct  563640  GTTGTGGGT  563632


Range 71: 575526 to 575542

Score:15.8 bits(9), Expect:594, 
Identities:13/17(76%),  Gaps:0/17(0%), Strand: Plus/Minus

Query  5       TTGTGGGTTGTACGGAA  21
               ||||  |  ||||||||
Sbjct  575542  TTGTAAGCAGTACGGAA  575526


Range 72: 700930 to 700938

Score:15.8 bits(9), Expect:594, 
Identities:9/9(100%),  Gaps:0/9(0%), Strand: Plus/Minus

Query  15      TACGGAAGG  23
               |||||||||
Sbjct  700938  TACGGAAGG  700930


Range 73: 736363 to 736371

Score:15.8 bits(9), Expect:594, 
Identities:9/9(100%),  Gaps:0/9(0%), Strand: Plus/Minus

Query  15      TACGGAAGG  23
               |||||||||
Sbjct  736371  TACGGAAGG  736363


Range 74: 782872 to 782880

Score:15.8 bits(9), Expect:594, 
Identities:9/9(100%),  Gaps:0/9(0%), Strand: Plus/Minus

Query  9       GGGTTGTAC  17
               |||||||||
Sbjct  782880  GGGTTGTAC  782872


Range 75: 860718 to 860728

Score:15.8 bits(9), Expect:594, 
Identities:10/11(91%),  Gaps:0/11(0%), Strand: Plus/Minus

Query  8       TGGGTTGTACG  18
               |||||||| ||
Sbjct  860728  TGGGTTGTCCG  860718


Range 76: 984567 to 984577

Score:15.8 bits(9), Expect:594, 
Identities:10/11(91%),  Gaps:0/11(0%), Strand: Plus/Minus

Query  1       AGGGTTGTGGG  11
               ||| |||||||
Sbjct  984577  AGGTTTGTGGG  984567


Range 77: 1058717 to 1058725

Score:15.8 bits(9), Expect:594, 
Identities:9/9(100%),  Gaps:0/9(0%), Strand: Plus/Minus

Query  1        AGGGTTGTG  9
                |||||||||
Sbjct  1058725  AGGGTTGTG  1058717


Range 78: 1069969 to 1069979

Score:15.8 bits(9), Expect:594, 
Identities:10/11(91%),  Gaps:0/11(0%), Strand: Plus/Minus

Query  12       TTGTACGGAAG  22
                || ||||||||
Sbjct  1069979  TTATACGGAAG  1069969


Range 79: 1099077 to 1099089

Score:15.8 bits(9), Expect:594, 
Identities:11/13(85%),  Gaps:0/13(0%), Strand: Plus/Minus

Query  2        GGGTTGTGGGTTG  14
                || || |||||||
Sbjct  1099089  GGATTATGGGTTG  1099077


Range 80: 1196275 to 1196287

Score:15.8 bits(9), Expect:594, 
Identities:11/13(85%),  Gaps:0/13(0%), Strand: Plus/Minus

Query  1        AGGGTTGTGGGTT  13
                ||||||||  |||
Sbjct  1196287  AGGGTTGTTTGTT  1196275


Range 81: 1261728 to 1261748

Score:15.8 bits(9), Expect:594, 
Identities:15/21(71%),  Gaps:0/21(0%), Strand: Plus/Minus

Query  1        AGGGTTGTGGGTTGTACGGAA  21
                ||||||||   | || | |||
Sbjct  1261748  AGGGTTGTATTTGGTGCTGAA  1261728


Range 82: 1266414 to 1266422

Score:15.8 bits(9), Expect:594, 
Identities:9/9(100%),  Gaps:0/9(0%), Strand: Plus/Minus

Query  5        TTGTGGGTT  13
                |||||||||
Sbjct  1266422  TTGTGGGTT  1266414


Range 83: 1272611 to 1272621

Score:15.8 bits(9), Expect:594, 
Identities:10/11(91%),  Gaps:0/11(0%), Strand: Plus/Minus

Query  11       GTTGTACGGAA  21
                ||||||| |||
Sbjct  1272621  GTTGTACAGAA  1272611


Range 84: 1278472 to 1278480

Score:15.8 bits(9), Expect:594, 
Identities:9/9(100%),  Gaps:0/9(0%), Strand: Plus/Minus

Query  5        TTGTGGGTT  13
                |||||||||
Sbjct  1278480  TTGTGGGTT  1278472


Range 85: 1282102 to 1282110

Score:15.8 bits(9), Expect:594, 
Identities:9/9(100%),  Gaps:0/9(0%), Strand: Plus/Minus

Query  4        GTTGTGGGT  12
                |||||||||
Sbjct  1282110  GTTGTGGGT  1282102


Range 86: 1315304 to 1315312

Score:15.8 bits(9), Expect:594, 
Identities:9/9(100%),  Gaps:0/9(0%), Strand: Plus/Minus

Query  15       TACGGAAGG  23
                |||||||||
Sbjct  1315312  TACGGAAGG  1315304


Range 87: 1364732 to 1364742

Score:15.8 bits(9), Expect:594, 
Identities:10/11(91%),  Gaps:0/11(0%), Strand: Plus/Minus

Query  2        GGGTTGTGGGT  12
                || ||||||||
Sbjct  1364742  GGCTTGTGGGT  1364732


Range 88: 1388381 to 1388391

Score:15.8 bits(9), Expect:594, 
Identities:10/11(91%),  Gaps:0/11(0%), Strand: Plus/Minus

Query  10       GGTTGTACGGA  20
                |||||||| ||
Sbjct  1388391  GGTTGTACAGA  1388381


Range 89: 1396012 to 1396032

Score:15.8 bits(9), Expect:594, 
Identities:15/21(71%),  Gaps:0/21(0%), Strand: Plus/Minus

Query  2        GGGTTGTGGGTTGTACGGAAG  22
                ||||| |||     |||||||
Sbjct  1396032  GGGTTCTGGAAGTCACGGAAG  1396012


Range 90: 1399549 to 1399557

Score:15.8 bits(9), Expect:594, 
Identities:9/9(100%),  Gaps:0/9(0%), Strand: Plus/Minus

Query  8        TGGGTTGTA  16
                |||||||||
Sbjct  1399557  TGGGTTGTA  1399549


Range 91: 1415895 to 1415909

Score:15.8 bits(9), Expect:594, 
Identities:12/15(80%),  Gaps:0/15(0%), Strand: Plus/Minus

Query  2        GGGTTGTGGGTTGTA  16
                ||| ||  |||||||
Sbjct  1415909  GGGCTGAAGGTTGTA  1415895


Range 92: 1449597 to 1449605

Score:15.8 bits(9), Expect:594, 
Identities:9/9(100%),  Gaps:0/9(0%), Strand: Plus/Minus

Query  8        TGGGTTGTA  16
                |||||||||
Sbjct  1449605  TGGGTTGTA  1449597


Range 93: 1490485 to 1490501

Score:15.8 bits(9), Expect:594, 
Identities:13/17(76%),  Gaps:0/17(0%), Strand: Plus/Minus

Query  1        AGGGTTGTGGGTTGTAC  17
                |||  | ||||||| ||
Sbjct  1490501  AGGCATTTGGGTTGAAC  1490485


Range 94: 1546927 to 1546935

Score:15.8 bits(9), Expect:594, 
Identities:9/9(100%),  Gaps:0/9(0%), Strand: Plus/Minus

Query  8        TGGGTTGTA  16
                |||||||||
Sbjct  1546935  TGGGTTGTA  1546927


Range 95: 1591229 to 1591237

Score:15.8 bits(9), Expect:594, 
Identities:9/9(100%),  Gaps:0/9(0%), Strand: Plus/Minus

Query  13       TGTACGGAA  21
                |||||||||
Sbjct  1591237  TGTACGGAA  1591229


Range 96: 1632766 to 1632778

Score:15.8 bits(9), Expect:594, 
Identities:11/13(85%),  Gaps:0/13(0%), Strand: Plus/Minus

Query  5        TTGTGGGTTGTAC  17
                || | ||||||||
Sbjct  1632778  TTATAGGTTGTAC  1632766


Range 97: 1706520 to 1706528

Score:15.8 bits(9), Expect:594, 
Identities:9/9(100%),  Gaps:0/9(0%), Strand: Plus/Minus

Query  9        GGGTTGTAC  17
                |||||||||
Sbjct  1706528  GGGTTGTAC  1706520


Range 98: 1711195 to 1711207

Score:15.8 bits(9), Expect:594, 
Identities:11/13(85%),  Gaps:0/13(0%), Strand: Plus/Minus

Query  7        GTGGGTTGTACGG  19
                || ||||||| ||
Sbjct  1711207  GTTGGTTGTATGG  1711195


Range 99: 1714485 to 1714495

Score:15.8 bits(9), Expect:594, 
Identities:10/11(91%),  Gaps:0/11(0%), Strand: Plus/Minus

Query  4        GTTGTGGGTTG  14
                ||| |||||||
Sbjct  1714495  GTTTTGGGTTG  1714485


Range 100: 1747064 to 1747080

Score:15.8 bits(9), Expect:594, 
Identities:13/17(76%),  Gaps:0/17(0%), Strand: Plus/Minus

Query  7        GTGGGTTGTACGGAAGG  23
                || | ||  ||||||||
Sbjct  1747080  GTTGCTTTAACGGAAGG  1747064


Range 101: 1792521 to 1792529

Score:15.8 bits(9), Expect:594, 
Identities:9/9(100%),  Gaps:0/9(0%), Strand: Plus/Minus

Query  12       TTGTACGGA  20
                |||||||||
Sbjct  1792529  TTGTACGGA  1792521


Range 102: 1823721 to 1823731

Score:15.8 bits(9), Expect:594, 
Identities:10/11(91%),  Gaps:0/11(0%), Strand: Plus/Minus

Query  12       TTGTACGGAAG  22
                ||| |||||||
Sbjct  1823731  TTGGACGGAAG  1823721


Range 103: 1920314 to 1920322

Score:15.8 bits(9), Expect:594, 
Identities:9/9(100%),  Gaps:0/9(0%), Strand: Plus/Minus

Query  1        AGGGTTGTG  9
                |||||||||
Sbjct  1920322  AGGGTTGTG  1920314


Range 104: 1975022 to 1975030

Score:15.8 bits(9), Expect:594, 
Identities:9/9(100%),  Gaps:0/9(0%), Strand: Plus/Minus

Query  7        GTGGGTTGT  15
                |||||||||
Sbjct  1975030  GTGGGTTGT  1975022


Range 105: 2073760 to 2073768

Score:15.8 bits(9), Expect:594, 
Identities:9/9(100%),  Gaps:0/9(0%), Strand: Plus/Minus

Query  13       TGTACGGAA  21
                |||||||||
Sbjct  2073768  TGTACGGAA  2073760


Range 106: 2113740 to 2113752

Score:15.8 bits(9), Expect:594, 
Identities:11/13(85%),  Gaps:0/13(0%), Strand: Plus/Minus

Query  1        AGGGTTGTGGGTT  13
                |||||||  ||||
Sbjct  2113752  AGGGTTGGAGGTT  2113740


Range 107: 2122975 to 2122987

Score:15.8 bits(9), Expect:594, 
Identities:11/13(85%),  Gaps:0/13(0%), Strand: Plus/Minus

Query  1        AGGGTTGTGGGTT  13
                |||||||  ||||
Sbjct  2122987  AGGGTTGGAGGTT  2122975


Range 108: 2148950 to 2148962

Score:15.8 bits(9), Expect:594, 
Identities:11/13(85%),  Gaps:0/13(0%), Strand: Plus/Minus

Query  5        TTGTGGGTTGTAC  17
                || || |||||||
Sbjct  2148962  TTTTGTGTTGTAC  2148950


Range 109: 2196905 to 2196915

Score:15.8 bits(9), Expect:594, 
Identities:10/11(91%),  Gaps:0/11(0%), Strand: Plus/Minus

Query  3        GGTTGTGGGTT  13
                ||| |||||||
Sbjct  2196915  GGTCGTGGGTT  2196905


Range 110: 2199170 to 2199178

Score:15.8 bits(9), Expect:594, 
Identities:9/9(100%),  Gaps:0/9(0%), Strand: Plus/Minus

Query  14       GTACGGAAG  22
                |||||||||
Sbjct  2199178  GTACGGAAG  2199170


Range 111: 2246294 to 2246302

Score:15.8 bits(9), Expect:594, 
Identities:9/9(100%),  Gaps:0/9(0%), Strand: Plus/Minus

Query  1        AGGGTTGTG  9
                |||||||||
Sbjct  2246302  AGGGTTGTG  2246294


Range 112: 2258113 to 2258121

Score:15.8 bits(9), Expect:594, 
Identities:9/9(100%),  Gaps:0/9(0%), Strand: Plus/Minus

Query  8        TGGGTTGTA  16
                |||||||||
Sbjct  2258121  TGGGTTGTA  2258113


Range 113: 2266768 to 2266776

Score:15.8 bits(9), Expect:594, 
Identities:9/9(100%),  Gaps:0/9(0%), Strand: Plus/Minus

Query  8        TGGGTTGTA  16
                |||||||||
Sbjct  2266776  TGGGTTGTA  2266768


Range 114: 2365685 to 2365697

Score:15.8 bits(9), Expect:594, 
Identities:11/13(85%),  Gaps:0/13(0%), Strand: Plus/Minus

Query  7        GTGGGTTGTACGG  19
                ||||||| || ||
Sbjct  2365697  GTGGGTTATAAGG  2365685


Range 115: 2692464 to 2692476

Score:15.8 bits(9), Expect:594, 
Identities:11/13(85%),  Gaps:0/13(0%), Strand: Plus/Minus

Query  11       GTTGTACGGAAGG  23
                |||||||  ||||
Sbjct  2692476  GTTGTACCTAAGG  2692464


Range 116: 2778094 to 2778102

Score:15.8 bits(9), Expect:594, 
Identities:9/9(100%),  Gaps:0/9(0%), Strand: Plus/Minus

Query  5        TTGTGGGTT  13
                |||||||||
Sbjct  2778102  TTGTGGGTT  2778094


Range 117: 2875137 to 2875151

Score:15.8 bits(9), Expect:594, 
Identities:12/15(80%),  Gaps:0/15(0%), Strand: Plus/Minus

Query  2        GGGTTGTGGGTTGTA  16
                ||| ||  |||||||
Sbjct  2875151  GGGCTGAAGGTTGTA  2875137


Range 118: 2877984 to 2877998

Score:15.8 bits(9), Expect:594, 
Identities:12/15(80%),  Gaps:0/15(0%), Strand: Plus/Minus

Query  2        GGGTTGTGGGTTGTA  16
                ||| ||  |||||||
Sbjct  2877998  GGGCTGAAGGTTGTA  2877984


Range 119: 2886493 to 2886501

Score:15.8 bits(9), Expect:594, 
Identities:9/9(100%),  Gaps:0/9(0%), Strand: Plus/Minus

Query  13       TGTACGGAA  21
                |||||||||
Sbjct  2886501  TGTACGGAA  2886493


Range 120: 3291534 to 3291544

Score:15.8 bits(9), Expect:594, 
Identities:10/11(91%),  Gaps:0/11(0%), Strand: Plus/Minus

Query  11       GTTGTACGGAA  21
                ||||||| |||
Sbjct  3291544  GTTGTACTGAA  3291534


Range 121: 3400478 to 3400488

Score:15.8 bits(9), Expect:594, 
Identities:10/11(91%),  Gaps:0/11(0%), Strand: Plus/Minus

Query  7        GTGGGTTGTAC  17
                || ||||||||
Sbjct  3400488  GTAGGTTGTAC  3400478


Range 122: 3410046 to 3410054

Score:15.8 bits(9), Expect:594, 
Identities:9/9(100%),  Gaps:0/9(0%), Strand: Plus/Minus

Query  5        TTGTGGGTT  13
                |||||||||
Sbjct  3410054  TTGTGGGTT  3410046


Range 123: 3413143 to 3413151

Score:15.8 bits(9), Expect:594, 
Identities:9/9(100%),  Gaps:0/9(0%), Strand: Plus/Minus

Query  8        TGGGTTGTA  16
                |||||||||
Sbjct  3413151  TGGGTTGTA  3413143


Range 124: 3535302 to 3535310

Score:15.8 bits(9), Expect:594, 
Identities:9/9(100%),  Gaps:0/9(0%), Strand: Plus/Minus

Query  5        TTGTGGGTT  13
                |||||||||
Sbjct  3535310  TTGTGGGTT  3535302


Range 125: 3768449 to 3768457

Score:15.8 bits(9), Expect:594, 
Identities:9/9(100%),  Gaps:0/9(0%), Strand: Plus/Minus

Query  15       TACGGAAGG  23
                |||||||||
Sbjct  3768457  TACGGAAGG  3768449


Range 126: 3849609 to 3849617

Score:15.8 bits(9), Expect:594, 
Identities:9/9(100%),  Gaps:0/9(0%), Strand: Plus/Minus

Query  1        AGGGTTGTG  9
                |||||||||
Sbjct  3849617  AGGGTTGTG  3849609


Range 127: 4056112 to 4056122

Score:15.8 bits(9), Expect:594, 
Identities:10/11(91%),  Gaps:0/11(0%), Strand: Plus/Minus

Query  5        TTGTGGGTTGT  15
                || ||||||||
Sbjct  4056122  TTTTGGGTTGT  4056112


Range 128: 4059287 to 4059297

Score:15.8 bits(9), Expect:594, 
Identities:10/11(91%),  Gaps:0/11(0%), Strand: Plus/Minus

Query  11       GTTGTACGGAA  21
                || ||||||||
Sbjct  4059297  GTGGTACGGAA  4059287


Range 129: 4282023 to 4282035

Score:15.8 bits(9), Expect:594, 
Identities:11/13(85%),  Gaps:0/13(0%), Strand: Plus/Minus

Query  9        GGGTTGTACGGAA  21
                |||||||| | ||
Sbjct  4282035  GGGTTGTATGAAA  4282023


Range 130: 4318880 to 4318888

Score:15.8 bits(9), Expect:594, 
Identities:9/9(100%),  Gaps:0/9(0%), Strand: Plus/Minus

Query  7        GTGGGTTGT  15
                |||||||||
Sbjct  4318888  GTGGGTTGT  4318880


Range 131: 23377 to 23387

Score:15.8 bits(9), Expect:594, 
Identities:10/11(91%),  Gaps:0/11(0%), Strand: Plus/Plus

Query  5      TTGTGGGTTGT  15
              ||||||| |||
Sbjct  23377  TTGTGGGATGT  23387


Range 132: 87271 to 87285

Score:15.8 bits(9), Expect:594, 
Identities:12/15(80%),  Gaps:0/15(0%), Strand: Plus/Plus

Query  5      TTGTGGGTTGTACGG  19
              || | ||||||| ||
Sbjct  87271  TTATAGGTTGTAGGG  87285


Range 133: 88307 to 88319

Score:15.8 bits(9), Expect:594, 
Identities:11/13(85%),  Gaps:0/13(0%), Strand: Plus/Plus

Query  9      GGGTTGTACGGAA  21
              ||||  |||||||
Sbjct  88307  GGGTGATACGGAA  88319


Range 134: 104608 to 104616

Score:15.8 bits(9), Expect:594, 
Identities:9/9(100%),  Gaps:0/9(0%), Strand: Plus/Plus

Query  9       GGGTTGTAC  17
               |||||||||
Sbjct  104608  GGGTTGTAC  104616


Range 135: 104978 to 104988

Score:15.8 bits(9), Expect:594, 
Identities:10/11(91%),  Gaps:0/11(0%), Strand: Plus/Plus

Query  12      TTGTACGGAAG  22
               || ||||||||
Sbjct  104978  TTTTACGGAAG  104988


Range 136: 107412 to 107420

Score:15.8 bits(9), Expect:594, 
Identities:9/9(100%),  Gaps:0/9(0%), Strand: Plus/Plus

Query  14      GTACGGAAG  22
               |||||||||
Sbjct  107412  GTACGGAAG  107420


Range 137: 124243 to 124253

Score:15.8 bits(9), Expect:594, 
Identities:10/11(91%),  Gaps:0/11(0%), Strand: Plus/Plus

Query  5       TTGTGGGTTGT  15
               ||| |||||||
Sbjct  124243  TTGGGGGTTGT  124253


Range 138: 136528 to 136538

Score:15.8 bits(9), Expect:594, 
Identities:10/11(91%),  Gaps:0/11(0%), Strand: Plus/Plus

Query  9       GGGTTGTACGG  19
               ||| |||||||
Sbjct  136528  GGGATGTACGG  136538


Range 139: 268228 to 268238

Score:15.8 bits(9), Expect:594, 
Identities:10/11(91%),  Gaps:0/11(0%), Strand: Plus/Plus

Query  12      TTGTACGGAAG  22
               || ||||||||
Sbjct  268228  TTTTACGGAAG  268238


Range 140: 350232 to 350242

Score:15.8 bits(9), Expect:594, 
Identities:10/11(91%),  Gaps:0/11(0%), Strand: Plus/Plus

Query  10      GGTTGTACGGA  20
               |||||||| ||
Sbjct  350232  GGTTGTACTGA  350242


Range 141: 434315 to 434329

Score:15.8 bits(9), Expect:594, 
Identities:12/15(80%),  Gaps:0/15(0%), Strand: Plus/Plus

Query  2       GGGTTGTGGGTTGTA  16
               ||| ||  |||||||
Sbjct  434315  GGGCTGAAGGTTGTA  434329


Range 142: 487211 to 487219

Score:15.8 bits(9), Expect:594, 
Identities:9/9(100%),  Gaps:0/9(0%), Strand: Plus/Plus

Query  8       TGGGTTGTA  16
               |||||||||
Sbjct  487211  TGGGTTGTA  487219


Range 143: 505261 to 505271

Score:15.8 bits(9), Expect:594, 
Identities:10/11(91%),  Gaps:0/11(0%), Strand: Plus/Plus

Query  12      TTGTACGGAAG  22
               ||||||| |||
Sbjct  505261  TTGTACGCAAG  505271


Range 144: 527286 to 527296

Score:15.8 bits(9), Expect:594, 
Identities:10/11(91%),  Gaps:0/11(0%), Strand: Plus/Plus

Query  6       TGTGGGTTGTA  16
               |||||||| ||
Sbjct  527286  TGTGGGTTCTA  527296


Range 145: 567339 to 567347

Score:15.8 bits(9), Expect:594, 
Identities:9/9(100%),  Gaps:0/9(0%), Strand: Plus/Plus

Query  5       TTGTGGGTT  13
               |||||||||
Sbjct  567339  TTGTGGGTT  567347


Range 146: 648171 to 648185

Score:15.8 bits(9), Expect:594, 
Identities:12/15(80%),  Gaps:0/15(0%), Strand: Plus/Plus

Query  2       GGGTTGTGGGTTGTA  16
               ||| ||  |||||||
Sbjct  648171  GGGCTGAAGGTTGTA  648185


Range 147: 712761 to 712773

Score:15.8 bits(9), Expect:594, 
Identities:11/13(85%),  Gaps:0/13(0%), Strand: Plus/Plus

Query  5       TTGTGGGTTGTAC  17
               |||||||| | ||
Sbjct  712761  TTGTGGGTAGGAC  712773


Range 148: 956921 to 956929

Score:15.8 bits(9), Expect:594, 
Identities:9/9(100%),  Gaps:0/9(0%), Strand: Plus/Plus

Query  5       TTGTGGGTT  13
               |||||||||
Sbjct  956921  TTGTGGGTT  956929


Range 149: 988067 to 988075

Score:15.8 bits(9), Expect:594, 
Identities:9/9(100%),  Gaps:0/9(0%), Strand: Plus/Plus

Query  4       GTTGTGGGT  12
               |||||||||
Sbjct  988067  GTTGTGGGT  988075


Range 150: 1117799 to 1117807

Score:15.8 bits(9), Expect:594, 
Identities:9/9(100%),  Gaps:0/9(0%), Strand: Plus/Plus

Query  5        TTGTGGGTT  13
                |||||||||
Sbjct  1117799  TTGTGGGTT  1117807


Range 151: 1319050 to 1319060

Score:15.8 bits(9), Expect:594, 
Identities:10/11(91%),  Gaps:0/11(0%), Strand: Plus/Plus

Query  12       TTGTACGGAAG  22
                || ||||||||
Sbjct  1319050  TTCTACGGAAG  1319060


Range 152: 1437735 to 1437749

Score:15.8 bits(9), Expect:594, 
Identities:12/15(80%),  Gaps:0/15(0%), Strand: Plus/Plus

Query  2        GGGTTGTGGGTTGTA  16
                ||| ||  |||||||
Sbjct  1437735  GGGCTGAAGGTTGTA  1437749


Range 153: 1510394 to 1510402

Score:15.8 bits(9), Expect:594, 
Identities:9/9(100%),  Gaps:0/9(0%), Strand: Plus/Plus

Query  8        TGGGTTGTA  16
                |||||||||
Sbjct  1510394  TGGGTTGTA  1510402


Range 154: 1628240 to 1628252

Score:15.8 bits(9), Expect:594, 
Identities:11/13(85%),  Gaps:0/13(0%), Strand: Plus/Plus

Query  5        TTGTGGGTTGTAC  17
                ||| | |||||||
Sbjct  1628240  TTGGGAGTTGTAC  1628252


Range 155: 1648728 to 1648738

Score:15.8 bits(9), Expect:594, 
Identities:10/11(91%),  Gaps:0/11(0%), Strand: Plus/Plus

Query  12       TTGTACGGAAG  22
                ||||||| |||
Sbjct  1648728  TTGTACGAAAG  1648738


Range 156: 1687533 to 1687541

Score:15.8 bits(9), Expect:594, 
Identities:9/9(100%),  Gaps:0/9(0%), Strand: Plus/Plus

Query  9        GGGTTGTAC  17
                |||||||||
Sbjct  1687533  GGGTTGTAC  1687541


Range 157: 1762910 to 1762920

Score:15.8 bits(9), Expect:594, 
Identities:10/11(91%),  Gaps:0/11(0%), Strand: Plus/Plus

Query  5        TTGTGGGTTGT  15
                || ||||||||
Sbjct  1762910  TTCTGGGTTGT  1762920


Range 158: 1793720 to 1793730

Score:15.8 bits(9), Expect:594, 
Identities:10/11(91%),  Gaps:0/11(0%), Strand: Plus/Plus

Query  5        TTGTGGGTTGT  15
                || ||||||||
Sbjct  1793720  TTCTGGGTTGT  1793730


Range 159: 1906494 to 1906504

Score:15.8 bits(9), Expect:594, 
Identities:10/11(91%),  Gaps:0/11(0%), Strand: Plus/Plus

Query  11       GTTGTACGGAA  21
                |||||||| ||
Sbjct  1906494  GTTGTACGTAA  1906504


Range 160: 1937550 to 1937558

Score:15.8 bits(9), Expect:594, 
Identities:9/9(100%),  Gaps:0/9(0%), Strand: Plus/Plus

Query  7        GTGGGTTGT  15
                |||||||||
Sbjct  1937550  GTGGGTTGT  1937558


Range 161: 2124012 to 2124020

Score:15.8 bits(9), Expect:594, 
Identities:9/9(100%),  Gaps:0/9(0%), Strand: Plus/Plus

Query  8        TGGGTTGTA  16
                |||||||||
Sbjct  2124012  TGGGTTGTA  2124020


Range 162: 2195922 to 2195930

Score:15.8 bits(9), Expect:594, 
Identities:9/9(100%),  Gaps:0/9(0%), Strand: Plus/Plus

Query  15       TACGGAAGG  23
                |||||||||
Sbjct  2195922  TACGGAAGG  2195930


Range 163: 2213418 to 2213426

Score:15.8 bits(9), Expect:594, 
Identities:9/9(100%),  Gaps:0/9(0%), Strand: Plus/Plus

Query  9        GGGTTGTAC  17
                |||||||||
Sbjct  2213418  GGGTTGTAC  2213426


Range 164: 2228066 to 2228076

Score:15.8 bits(9), Expect:594, 
Identities:10/11(91%),  Gaps:0/11(0%), Strand: Plus/Plus

Query  12       TTGTACGGAAG  22
                ||||||| |||
Sbjct  2228066  TTGTACGCAAG  2228076


Range 165: 2281385 to 2281393

Score:15.8 bits(9), Expect:594, 
Identities:9/9(100%),  Gaps:0/9(0%), Strand: Plus/Plus

Query  14       GTACGGAAG  22
                |||||||||
Sbjct  2281385  GTACGGAAG  2281393


Range 166: 2299540 to 2299556

Score:15.8 bits(9), Expect:594, 
Identities:13/17(76%),  Gaps:0/17(0%), Strand: Plus/Plus

Query  5        TTGTGGGTTGTACGGAA  21
                |||  | || |||||||
Sbjct  2299540  TTGGTGCTTTTACGGAA  2299556


Range 167: 2458335 to 2458345

Score:15.8 bits(9), Expect:594, 
Identities:10/11(91%),  Gaps:0/11(0%), Strand: Plus/Plus

Query  3        GGTTGTGGGTT  13
                ||| |||||||
Sbjct  2458335  GGTAGTGGGTT  2458345


Range 168: 2484153 to 2484161

Score:15.8 bits(9), Expect:594, 
Identities:9/9(100%),  Gaps:0/9(0%), Strand: Plus/Plus

Query  13       TGTACGGAA  21
                |||||||||
Sbjct  2484153  TGTACGGAA  2484161


Range 169: 2498141 to 2498151

Score:15.8 bits(9), Expect:594, 
Identities:10/11(91%),  Gaps:0/11(0%), Strand: Plus/Plus

Query  1        AGGGTTGTGGG  11
                || ||||||||
Sbjct  2498141  AGAGTTGTGGG  2498151


Range 170: 2511896 to 2511906

Score:15.8 bits(9), Expect:594, 
Identities:10/11(91%),  Gaps:0/11(0%), Strand: Plus/Plus

Query  13       TGTACGGAAGG  23
                |||||||| ||
Sbjct  2511896  TGTACGGAGGG  2511906


Range 171: 2516004 to 2516014

Score:15.8 bits(9), Expect:594, 
Identities:10/11(91%),  Gaps:0/11(0%), Strand: Plus/Plus

Query  3        GGTTGTGGGTT  13
                ||| |||||||
Sbjct  2516004  GGTCGTGGGTT  2516014


Range 172: 2516276 to 2516286

Score:15.8 bits(9), Expect:594, 
Identities:10/11(91%),  Gaps:0/11(0%), Strand: Plus/Plus

Query  3        GGTTGTGGGTT  13
                ||| |||||||
Sbjct  2516276  GGTCGTGGGTT  2516286


Range 173: 2531392 to 2531400

Score:15.8 bits(9), Expect:594, 
Identities:9/9(100%),  Gaps:0/9(0%), Strand: Plus/Plus

Query  15       TACGGAAGG  23
                |||||||||
Sbjct  2531392  TACGGAAGG  2531400


Range 174: 2539913 to 2539923

Score:15.8 bits(9), Expect:594, 
Identities:10/11(91%),  Gaps:0/11(0%), Strand: Plus/Plus

Query  12       TTGTACGGAAG  22
                || ||||||||
Sbjct  2539913  TTTTACGGAAG  2539923


Range 175: 2551990 to 2552000

Score:15.8 bits(9), Expect:594, 
Identities:10/11(91%),  Gaps:0/11(0%), Strand: Plus/Plus

Query  1        AGGGTTGTGGG  11
                || ||||||||
Sbjct  2551990  AGTGTTGTGGG  2552000


Range 176: 2599775 to 2599783

Score:15.8 bits(9), Expect:594, 
Identities:9/9(100%),  Gaps:0/9(0%), Strand: Plus/Plus

Query  1        AGGGTTGTG  9
                |||||||||
Sbjct  2599775  AGGGTTGTG  2599783


Range 177: 2624675 to 2624687

Score:15.8 bits(9), Expect:594, 
Identities:11/13(85%),  Gaps:0/13(0%), Strand: Plus/Plus

Query  5        TTGTGGGTTGTAC  17
                |||||||| | ||
Sbjct  2624675  TTGTGGGTGGAAC  2624687


Range 178: 2625727 to 2625735

Score:15.8 bits(9), Expect:594, 
Identities:9/9(100%),  Gaps:0/9(0%), Strand: Plus/Plus

Query  9        GGGTTGTAC  17
                |||||||||
Sbjct  2625727  GGGTTGTAC  2625735


Range 179: 2628843 to 2628851

Score:15.8 bits(9), Expect:594, 
Identities:9/9(100%),  Gaps:0/9(0%), Strand: Plus/Plus

Query  5        TTGTGGGTT  13
                |||||||||
Sbjct  2628843  TTGTGGGTT  2628851


Range 180: 2629058 to 2629070

Score:15.8 bits(9), Expect:594, 
Identities:11/13(85%),  Gaps:0/13(0%), Strand: Plus/Plus

Query  5        TTGTGGGTTGTAC  17
                || || |||||||
Sbjct  2629058  TTATGTGTTGTAC  2629070


Range 181: 2637602 to 2637610

Score:15.8 bits(9), Expect:594, 
Identities:9/9(100%),  Gaps:0/9(0%), Strand: Plus/Plus

Query  10       GGTTGTACG  18
                |||||||||
Sbjct  2637602  GGTTGTACG  2637610


Range 182: 2659447 to 2659461

Score:15.8 bits(9), Expect:594, 
Identities:12/15(80%),  Gaps:0/15(0%), Strand: Plus/Plus

Query  7        GTGGGTTGTACGGAA  21
                ||||||||   ||||
Sbjct  2659447  GTGGGTTGGGAGGAA  2659461


Range 183: 2663287 to 2663295

Score:15.8 bits(9), Expect:594, 
Identities:9/9(100%),  Gaps:0/9(0%), Strand: Plus/Plus

Query  4        GTTGTGGGT  12
                |||||||||
Sbjct  2663287  GTTGTGGGT  2663295


Range 184: 2669456 to 2669464

Score:15.8 bits(9), Expect:594, 
Identities:9/9(100%),  Gaps:0/9(0%), Strand: Plus/Plus

Query  8        TGGGTTGTA  16
                |||||||||
Sbjct  2669456  TGGGTTGTA  2669464


Range 185: 2699604 to 2699614

Score:15.8 bits(9), Expect:594, 
Identities:10/11(91%),  Gaps:0/11(0%), Strand: Plus/Plus

Query  6        TGTGGGTTGTA  16
                |||||||| ||
Sbjct  2699604  TGTGGGTTTTA  2699614


Range 186: 2725355 to 2725373

Score:15.8 bits(9), Expect:594, 
Identities:14/19(74%),  Gaps:0/19(0%), Strand: Plus/Plus

Query  4        GTTGTGGGTTGTACGGAAG  22
                ||||||| ||  | | |||
Sbjct  2725355  GTTGTGGCTTCAAGGTAAG  2725373


Range 187: 2742531 to 2742539

Score:15.8 bits(9), Expect:594, 
Identities:9/9(100%),  Gaps:0/9(0%), Strand: Plus/Plus

Query  13       TGTACGGAA  21
                |||||||||
Sbjct  2742531  TGTACGGAA  2742539


Range 188: 2770037 to 2770045

Score:15.8 bits(9), Expect:594, 
Identities:9/9(100%),  Gaps:0/9(0%), Strand: Plus/Plus

Query  7        GTGGGTTGT  15
                |||||||||
Sbjct  2770037  GTGGGTTGT  2770045


Range 189: 2805703 to 2805711

Score:15.8 bits(9), Expect:594, 
Identities:9/9(100%),  Gaps:0/9(0%), Strand: Plus/Plus

Query  4        GTTGTGGGT  12
                |||||||||
Sbjct  2805703  GTTGTGGGT  2805711


Range 190: 2956804 to 2956814

Score:15.8 bits(9), Expect:594, 
Identities:10/11(91%),  Gaps:0/11(0%), Strand: Plus/Plus

Query  4        GTTGTGGGTTG  14
                |||||||| ||
Sbjct  2956804  GTTGTGGGATG  2956814


Range 191: 2972644 to 2972656

Score:15.8 bits(9), Expect:594, 
Identities:11/13(85%),  Gaps:0/13(0%), Strand: Plus/Plus

Query  1        AGGGTTGTGGGTT  13
                |||||||  ||||
Sbjct  2972644  AGGGTTGGAGGTT  2972656


Range 192: 3033209 to 3033219

Score:15.8 bits(9), Expect:594, 
Identities:10/11(91%),  Gaps:0/11(0%), Strand: Plus/Plus

Query  1        AGGGTTGTGGG  11
                ||| |||||||
Sbjct  3033209  AGGATTGTGGG  3033219


Range 193: 3038501 to 3038513

Score:15.8 bits(9), Expect:594, 
Identities:11/13(85%),  Gaps:0/13(0%), Strand: Plus/Plus

Query  7        GTGGGTTGTACGG  19
                ||||||| || ||
Sbjct  3038501  GTGGGTTATAAGG  3038513


Range 194: 3106978 to 3106986

Score:15.8 bits(9), Expect:594, 
Identities:9/9(100%),  Gaps:0/9(0%), Strand: Plus/Plus

Query  12       TTGTACGGA  20
                |||||||||
Sbjct  3106978  TTGTACGGA  3106986


Range 195: 3128182 to 3128190

Score:15.8 bits(9), Expect:594, 
Identities:9/9(100%),  Gaps:0/9(0%), Strand: Plus/Plus

Query  1        AGGGTTGTG  9
                |||||||||
Sbjct  3128182  AGGGTTGTG  3128190


Range 196: 3131258 to 3131266

Score:15.8 bits(9), Expect:594, 
Identities:9/9(100%),  Gaps:0/9(0%), Strand: Plus/Plus

Query  3        GGTTGTGGG  11
                |||||||||
Sbjct  3131258  GGTTGTGGG  3131266


Range 197: 3252675 to 3252685

Score:15.8 bits(9), Expect:594, 
Identities:10/11(91%),  Gaps:0/11(0%), Strand: Plus/Plus

Query  7        GTGGGTTGTAC  17
                ||||||| |||
Sbjct  3252675  GTGGGTTATAC  3252685


Range 198: 3300499 to 3300509

Score:15.8 bits(9), Expect:594, 
Identities:10/11(91%),  Gaps:0/11(0%), Strand: Plus/Plus

Query  1        AGGGTTGTGGG  11
                |||||||| ||
Sbjct  3300499  AGGGTTGTAGG  3300509


Range 199: 3376490 to 3376502

Score:15.8 bits(9), Expect:594, 
Identities:11/13(85%),  Gaps:0/13(0%), Strand: Plus/Plus

Query  2        GGGTTGTGGGTTG  14
                ||| | |||||||
Sbjct  3376490  GGGATTTGGGTTG  3376502


Range 200: 3385113 to 3385121

Score:15.8 bits(9), Expect:594, 
Identities:9/9(100%),  Gaps:0/9(0%), Strand: Plus/Plus

Query  9        GGGTTGTAC  17
                |||||||||
Sbjct  3385113  GGGTTGTAC  3385121


Range 201: 3413805 to 3413813

Score:15.8 bits(9), Expect:594, 
Identities:9/9(100%),  Gaps:0/9(0%), Strand: Plus/Plus

Query  15       TACGGAAGG  23
                |||||||||
Sbjct  3413805  TACGGAAGG  3413813


Range 202: 3461945 to 3461953

Score:15.8 bits(9), Expect:594, 
Identities:9/9(100%),  Gaps:0/9(0%), Strand: Plus/Plus

Query  2        GGGTTGTGG  10
                |||||||||
Sbjct  3461945  GGGTTGTGG  3461953


Range 203: 3476465 to 3476477

Score:15.8 bits(9), Expect:594, 
Identities:11/13(85%),  Gaps:0/13(0%), Strand: Plus/Plus

Query  10       GGTTGTACGGAAG  22
                |||  ||||||||
Sbjct  3476465  GGTACTACGGAAG  3476477


Range 204: 3566110 to 3566120

Score:15.8 bits(9), Expect:594, 
Identities:10/11(91%),  Gaps:0/11(0%), Strand: Plus/Plus

Query  12       TTGTACGGAAG  22
                |||||||| ||
Sbjct  3566110  TTGTACGGGAG  3566120


Range 205: 3725556 to 3725564

Score:15.8 bits(9), Expect:594, 
Identities:9/9(100%),  Gaps:0/9(0%), Strand: Plus/Plus

Query  12       TTGTACGGA  20
                |||||||||
Sbjct  3725556  TTGTACGGA  3725564


Range 206: 3772341 to 3772349

Score:15.8 bits(9), Expect:594, 
Identities:9/9(100%),  Gaps:0/9(0%), Strand: Plus/Plus

Query  8        TGGGTTGTA  16
                |||||||||
Sbjct  3772341  TGGGTTGTA  3772349


Range 207: 3772342 to 3772356

Score:15.8 bits(9), Expect:594, 
Identities:12/15(80%),  Gaps:0/15(0%), Strand: Plus/Plus

Query  2        GGGTTGTGGGTTGTA  16
                ||||||| || | ||
Sbjct  3772342  GGGTTGTAGGATATA  3772356


Range 208: 3780404 to 3780414

Score:15.8 bits(9), Expect:594, 
Identities:10/11(91%),  Gaps:0/11(0%), Strand: Plus/Plus

Query  3        GGTTGTGGGTT  13
                |||||||| ||
Sbjct  3780404  GGTTGTGGTTT  3780414


Range 209: 3793583 to 3793593

Score:15.8 bits(9), Expect:594, 
Identities:10/11(91%),  Gaps:0/11(0%), Strand: Plus/Plus

Query  12       TTGTACGGAAG  22
                || ||||||||
Sbjct  3793583  TTATACGGAAG  3793593


Range 210: 3801255 to 3801263

Score:15.8 bits(9), Expect:594, 
Identities:9/9(100%),  Gaps:0/9(0%), Strand: Plus/Plus

Query  3        GGTTGTGGG  11
                |||||||||
Sbjct  3801255  GGTTGTGGG  3801263


Range 211: 3826657 to 3826665

Score:15.8 bits(9), Expect:594, 
Identities:9/9(100%),  Gaps:0/9(0%), Strand: Plus/Plus

Query  8        TGGGTTGTA  16
                |||||||||
Sbjct  3826657  TGGGTTGTA  3826665


Range 212: 3863293 to 3863309

Score:15.8 bits(9), Expect:594, 
Identities:13/17(76%),  Gaps:0/17(0%), Strand: Plus/Plus

Query  1        AGGGTTGTGGGTTGTAC  17
                |||||||| |   ||||
Sbjct  3863293  AGGGTTGTTGTACGTAC  3863309


Range 213: 3922238 to 3922248

Score:15.8 bits(9), Expect:594, 
Identities:10/11(91%),  Gaps:0/11(0%), Strand: Plus/Plus

Query  6        TGTGGGTTGTA  16
                ||| |||||||
Sbjct  3922238  TGTCGGTTGTA  3922248


Range 214: 3922450 to 3922458

Score:15.8 bits(9), Expect:594, 
Identities:9/9(100%),  Gaps:0/9(0%), Strand: Plus/Plus

Query  8        TGGGTTGTA  16
                |||||||||
Sbjct  3922450  TGGGTTGTA  3922458


Range 215: 3936392 to 3936402

Score:15.8 bits(9), Expect:594, 
Identities:10/11(91%),  Gaps:0/11(0%), Strand: Plus/Plus

Query  1        AGGGTTGTGGG  11
                ||| |||||||
Sbjct  3936392  AGGTTTGTGGG  3936402


Range 216: 3947383 to 3947393

Score:15.8 bits(9), Expect:594, 
Identities:10/11(91%),  Gaps:0/11(0%), Strand: Plus/Plus

Query  12       TTGTACGGAAG  22
                || ||||||||
Sbjct  3947383  TTTTACGGAAG  3947393


Range 217: 3949015 to 3949023

Score:15.8 bits(9), Expect:594, 
Identities:9/9(100%),  Gaps:0/9(0%), Strand: Plus/Plus

Query  6        TGTGGGTTG  14
                |||||||||
Sbjct  3949015  TGTGGGTTG  3949023


Range 218: 3987709 to 3987729

Score:15.8 bits(9), Expect:594, 
Identities:15/21(71%),  Gaps:0/21(0%), Strand: Plus/Plus

Query  1        AGGGTTGTGGGTTGTACGGAA  21
                |||| |||   |  |||||||
Sbjct  3987709  AGGGATGTTATTGATACGGAA  3987729


Range 219: 4014580 to 4014588

Score:15.8 bits(9), Expect:594, 
Identities:9/9(100%),  Gaps:0/9(0%), Strand: Plus/Plus

Query  5        TTGTGGGTT  13
                |||||||||
Sbjct  4014580  TTGTGGGTT  4014588


Range 220: 4104442 to 4104452

Score:15.8 bits(9), Expect:594, 
Identities:10/11(91%),  Gaps:0/11(0%), Strand: Plus/Plus

Query  1        AGGGTTGTGGG  11
                ||||||| |||
Sbjct  4104442  AGGGTTGAGGG  4104452


Range 221: 4115375 to 4115383

Score:15.8 bits(9), Expect:594, 
Identities:9/9(100%),  Gaps:0/9(0%), Strand: Plus/Plus

Query  3        GGTTGTGGG  11
                |||||||||
Sbjct  4115375  GGTTGTGGG  4115383


Range 222: 4216637 to 4216645

Score:15.8 bits(9), Expect:594, 
Identities:9/9(100%),  Gaps:0/9(0%), Strand: Plus/Plus

Query  7        GTGGGTTGT  15
                |||||||||
Sbjct  4216637  GTGGGTTGT  4216645


Range 223: 4244270 to 4244280

Score:15.8 bits(9), Expect:594, 
Identities:10/11(91%),  Gaps:0/11(0%), Strand: Plus/Plus

Query  11       GTTGTACGGAA  21
                ||| |||||||
Sbjct  4244270  GTTATACGGAA  4244280


Range 224: 4258002 to 4258010

Score:15.8 bits(9), Expect:594, 
Identities:9/9(100%),  Gaps:0/9(0%), Strand: Plus/Plus

Query  3        GGTTGTGGG  11
                |||||||||
Sbjct  4258002  GGTTGTGGG  4258010


Range 225: 4260021 to 4260031

Score:15.8 bits(9), Expect:594, 
Identities:10/11(91%),  Gaps:0/11(0%), Strand: Plus/Plus

Query  5        TTGTGGGTTGT  15
                ||||||| |||
Sbjct  4260021  TTGTGGGATGT  4260031


>Clostridium autoethanogenum DSM 10061, complete genome
Sequence ID: CP006763.1 Length: 4352205 
Range 1: 2427793 to 2427809

Score:22.2 bits(13), Expect:7.3, 
Identities:15/17(88%),  Gaps:0/17(0%), Strand: Plus/Plus

Query  5        TTGTGGGTTGTACGGAA  21
                || |||||| |||||||
Sbjct  2427793  TTATGGGTTCTACGGAA  2427809


Range 2: 334876 to 334887

Score:20.6 bits(12), Expect:22, 
Identities:12/12(100%),  Gaps:0/12(0%), Strand: Plus/Minus

Query  6       TGTGGGTTGTAC  17
               ||||||||||||
Sbjct  334887  TGTGGGTTGTAC  334876


Range 3: 1264307 to 1264320

Score:20.6 bits(12), Expect:22, 
Identities:13/14(93%),  Gaps:0/14(0%), Strand: Plus/Minus

Query  10       GGTTGTACGGAAGG  23
                ||||||| ||||||
Sbjct  1264320  GGTTGTAAGGAAGG  1264307


Range 4: 2167897 to 2167910

Score:20.6 bits(12), Expect:22, 
Identities:13/14(93%),  Gaps:0/14(0%), Strand: Plus/Minus

Query  3        GGTTGTGGGTTGTA  16
                |||||||| |||||
Sbjct  2167910  GGTTGTGGCTTGTA  2167897


Range 5: 2232553 to 2232574

Score:20.6 bits(12), Expect:22, 
Identities:17/22(77%),  Gaps:0/22(0%), Strand: Plus/Minus

Query  2        GGGTTGTGGGTTGTACGGAAGG  23
                ||||||||| |  ||| | |||
Sbjct  2232574  GGGTTGTGGTTAATACAGGAGG  2232553


Range 6: 466606 to 466628

Score:19.0 bits(11), Expect:66, 
Identities:17/23(74%),  Gaps:0/23(0%), Strand: Plus/Minus

Query  1       AGGGTTGTGGGTTGTACGGAAGG  23
               ||||||||  || |   ||||||
Sbjct  466628  AGGGTTGTCAGTGGATGGGAAGG  466606


Range 7: 694601 to 694617

Score:19.0 bits(11), Expect:66, 
Identities:14/17(82%),  Gaps:0/17(0%), Strand: Plus/Minus

Query  5       TTGTGGGTTGTACGGAA  21
               || | |||||||| |||
Sbjct  694617  TTTTAGGTTGTACTGAA  694601


Range 8: 1063620 to 1063630

Score:19.0 bits(11), Expect:66, 
Identities:11/11(100%),  Gaps:0/11(0%), Strand: Plus/Minus

Query  13       TGTACGGAAGG  23
                |||||||||||
Sbjct  1063630  TGTACGGAAGG  1063620


Range 9: 1934430 to 1934446

Score:19.0 bits(11), Expect:66, 
Identities:14/17(82%),  Gaps:0/17(0%), Strand: Plus/Minus

Query  6        TGTGGGTTGTACGGAAG  22
                |||||||| | | ||||
Sbjct  1934446  TGTGGGTTTTTCAGAAG  1934430


Range 10: 4046426 to 4046436

Score:19.0 bits(11), Expect:66, 
Identities:11/11(100%),  Gaps:0/11(0%), Strand: Plus/Minus

Query  5        TTGTGGGTTGT  15
                |||||||||||
Sbjct  4046436  TTGTGGGTTGT  4046426


Range 11: 1797679 to 1797695

Score:19.0 bits(11), Expect:66, 
Identities:14/17(82%),  Gaps:0/17(0%), Strand: Plus/Plus

Query  1        AGGGTTGTGGGTTGTAC  17
                |||  |||||||| |||
Sbjct  1797679  AGGCATGTGGGTTATAC  1797695


Range 12: 1878923 to 1878933

Score:19.0 bits(11), Expect:66, 
Identities:11/11(100%),  Gaps:0/11(0%), Strand: Plus/Plus

Query  10       GGTTGTACGGA  20
                |||||||||||
Sbjct  1878923  GGTTGTACGGA  1878933


Range 13: 2877771 to 2877787

Score:19.0 bits(11), Expect:66, 
Identities:14/17(82%),  Gaps:0/17(0%), Strand: Plus/Plus

Query  5        TTGTGGGTTGTACGGAA  21
                |||| ||||||| | ||
Sbjct  2877771  TTGTAGGTTGTAAGTAA  2877787


Range 14: 4123359 to 4123375

Score:19.0 bits(11), Expect:66, 
Identities:14/17(82%),  Gaps:0/17(0%), Strand: Plus/Plus

Query  7        GTGGGTTGTACGGAAGG  23
                || |||||||| | |||
Sbjct  4123359  GTAGGTTGTACTGGAGG  4123375


Range 15: 4217028 to 4217040

Score:19.0 bits(11), Expect:66, 
Identities:12/13(92%),  Gaps:0/13(0%), Strand: Plus/Plus

Query  4        GTTGTGGGTTGTA  16
                ||| |||||||||
Sbjct  4217028  GTTATGGGTTGTA  4217040


Range 16: 169967 to 169984

Score:17.4 bits(10), Expect:198, 
Identities:14/18(78%),  Gaps:0/18(0%), Strand: Plus/Minus

Query  5       TTGTGGGTTGTACGGAAG  22
               || | | || ||||||||
Sbjct  169984  TTTTCGATTTTACGGAAG  169967


Range 17: 330164 to 330177

Score:17.4 bits(10), Expect:198, 
Identities:12/14(86%),  Gaps:0/14(0%), Strand: Plus/Minus

Query  8       TGGGTTGTACGGAA  21
               ||||||| || |||
Sbjct  330177  TGGGTTGCACTGAA  330164


Range 18: 336773 to 336784

Score:17.4 bits(10), Expect:198, 
Identities:11/12(92%),  Gaps:0/12(0%), Strand: Plus/Minus

Query  6       TGTGGGTTGTAC  17
               ||||||||| ||
Sbjct  336784  TGTGGGTTGCAC  336773


Range 19: 585509 to 585524

Score:17.4 bits(10), Expect:198, 
Identities:13/16(81%),  Gaps:0/16(0%), Strand: Plus/Minus

Query  7       GTGGGTTGTACGGAAG  22
               ||||||| || | |||
Sbjct  585524  GTGGGTTATATGAAAG  585509


Range 20: 603354 to 603363

Score:17.4 bits(10), Expect:198, 
Identities:10/10(100%),  Gaps:0/10(0%), Strand: Plus/Minus

Query  8       TGGGTTGTAC  17
               ||||||||||
Sbjct  603363  TGGGTTGTAC  603354


Range 21: 810247 to 810262

Score:17.4 bits(10), Expect:198, 
Identities:13/16(81%),  Gaps:0/16(0%), Strand: Plus/Minus

Query  6       TGTGGGTTGTACGGAA  21
               ||||||   |||||||
Sbjct  810262  TGTGGGGGTTACGGAA  810247


Range 22: 872212 to 872221

Score:17.4 bits(10), Expect:198, 
Identities:10/10(100%),  Gaps:0/10(0%), Strand: Plus/Minus

Query  8       TGGGTTGTAC  17
               ||||||||||
Sbjct  872221  TGGGTTGTAC  872212


Range 23: 1004866 to 1004881

Score:17.4 bits(10), Expect:198, 
Identities:13/16(81%),  Gaps:0/16(0%), Strand: Plus/Minus

Query  1        AGGGTTGTGGGTTGTA  16
                ||||||||  | ||||
Sbjct  1004881  AGGGTTGTTTGGTGTA  1004866


Range 24: 1030943 to 1030954

Score:17.4 bits(10), Expect:198, 
Identities:11/12(92%),  Gaps:0/12(0%), Strand: Plus/Minus

Query  10       GGTTGTACGGAA  21
                |||| |||||||
Sbjct  1030954  GGTTATACGGAA  1030943


Range 25: 1263894 to 1263905

Score:17.4 bits(10), Expect:198, 
Identities:11/12(92%),  Gaps:0/12(0%), Strand: Plus/Minus

Query  5        TTGTGGGTTGTA  16
                || |||||||||
Sbjct  1263905  TTATGGGTTGTA  1263894


Range 26: 1354436 to 1354447

Score:17.4 bits(10), Expect:198, 
Identities:11/12(92%),  Gaps:0/12(0%), Strand: Plus/Minus

Query  10       GGTTGTACGGAA  21
                ||||||| ||||
Sbjct  1354447  GGTTGTAAGGAA  1354436


Range 27: 1461388 to 1461403

Score:17.4 bits(10), Expect:198, 
Identities:13/16(81%),  Gaps:0/16(0%), Strand: Plus/Minus

Query  5        TTGTGGGTTGTACGGA  20
                || ||||||| | |||
Sbjct  1461403  TTCTGGGTTGCAAGGA  1461388


Range 28: 1776983 to 1776996

Score:17.4 bits(10), Expect:198, 
Identities:12/14(86%),  Gaps:0/14(0%), Strand: Plus/Minus

Query  1        AGGGTTGTGGGTTG  14
                ||||||| || |||
Sbjct  1776996  AGGGTTGGGGATTG  1776983


Range 29: 1810933 to 1810944

Score:17.4 bits(10), Expect:198, 
Identities:11/12(92%),  Gaps:0/12(0%), Strand: Plus/Minus

Query  1        AGGGTTGTGGGT  12
                |||||||| |||
Sbjct  1810944  AGGGTTGTCGGT  1810933


Range 30: 1925404 to 1925413

Score:17.4 bits(10), Expect:198, 
Identities:10/10(100%),  Gaps:0/10(0%), Strand: Plus/Minus

Query  7        GTGGGTTGTA  16
                ||||||||||
Sbjct  1925413  GTGGGTTGTA  1925404


Range 31: 2078765 to 2078776

Score:17.4 bits(10), Expect:198, 
Identities:11/12(92%),  Gaps:0/12(0%), Strand: Plus/Minus

Query  11       GTTGTACGGAAG  22
                |||||||| |||
Sbjct  2078776  GTTGTACGTAAG  2078765


Range 32: 2325957 to 2325966

Score:17.4 bits(10), Expect:198, 
Identities:10/10(100%),  Gaps:0/10(0%), Strand: Plus/Minus

Query  1        AGGGTTGTGG  10
                ||||||||||
Sbjct  2325966  AGGGTTGTGG  2325957


Range 33: 2399478 to 2399487

Score:17.4 bits(10), Expect:198, 
Identities:10/10(100%),  Gaps:0/10(0%), Strand: Plus/Minus

Query  12       TTGTACGGAA  21
                ||||||||||
Sbjct  2399487  TTGTACGGAA  2399478


Range 34: 2457583 to 2457594

Score:17.4 bits(10), Expect:198, 
Identities:11/12(92%),  Gaps:0/12(0%), Strand: Plus/Minus

Query  12       TTGTACGGAAGG  23
                || |||||||||
Sbjct  2457594  TTTTACGGAAGG  2457583


Range 35: 2828451 to 2828462

Score:17.4 bits(10), Expect:198, 
Identities:11/12(92%),  Gaps:0/12(0%), Strand: Plus/Minus

Query  10       GGTTGTACGGAA  21
                ||||||| ||||
Sbjct  2828462  GGTTGTAAGGAA  2828451


Range 36: 3562047 to 3562056

Score:17.4 bits(10), Expect:198, 
Identities:10/10(100%),  Gaps:0/10(0%), Strand: Plus/Minus

Query  1        AGGGTTGTGG  10
                ||||||||||
Sbjct  3562056  AGGGTTGTGG  3562047


Range 37: 4292091 to 4292104

Score:17.4 bits(10), Expect:198, 
Identities:12/14(86%),  Gaps:0/14(0%), Strand: Plus/Minus

Query  8        TGGGTTGTACGGAA  21
                ||| ||||||| ||
Sbjct  4292104  TGGATTGTACGTAA  4292091


Range 38: 53333 to 53342

Score:17.4 bits(10), Expect:198, 
Identities:10/10(100%),  Gaps:0/10(0%), Strand: Plus/Plus

Query  12     TTGTACGGAA  21
              ||||||||||
Sbjct  53333  TTGTACGGAA  53342


Range 39: 207415 to 207428

Score:17.4 bits(10), Expect:198, 
Identities:12/14(86%),  Gaps:0/14(0%), Strand: Plus/Plus

Query  6       TGTGGGTTGTACGG  19
               |||||||| || ||
Sbjct  207415  TGTGGGTTCTATGG  207428


Range 40: 377782 to 377791

Score:17.4 bits(10), Expect:198, 
Identities:10/10(100%),  Gaps:0/10(0%), Strand: Plus/Plus

Query  12      TTGTACGGAA  21
               ||||||||||
Sbjct  377782  TTGTACGGAA  377791


Range 41: 528213 to 528228

Score:17.4 bits(10), Expect:198, 
Identities:13/16(81%),  Gaps:0/16(0%), Strand: Plus/Plus

Query  5       TTGTGGGTTGTACGGA  20
               || ||| | |||||||
Sbjct  528213  TTCTGGCTGGTACGGA  528228


Range 42: 1473028 to 1473043

Score:17.4 bits(10), Expect:198, 
Identities:13/16(81%),  Gaps:0/16(0%), Strand: Plus/Plus

Query  8        TGGGTTGTACGGAAGG  23
                ||||||| ||  ||||
Sbjct  1473028  TGGGTTGCACCAAAGG  1473043


Range 43: 2014246 to 2014255

Score:17.4 bits(10), Expect:198, 
Identities:10/10(100%),  Gaps:0/10(0%), Strand: Plus/Plus

Query  12       TTGTACGGAA  21
                ||||||||||
Sbjct  2014246  TTGTACGGAA  2014255


Range 44: 2303679 to 2303696

Score:17.4 bits(10), Expect:198, 
Identities:14/18(78%),  Gaps:0/18(0%), Strand: Plus/Plus

Query  6        TGTGGGTTGTACGGAAGG  23
                |||||||| ||  || ||
Sbjct  2303679  TGTGGGTTCTATTGATGG  2303696


Range 45: 2354787 to 2354796

Score:17.4 bits(10), Expect:198, 
Identities:10/10(100%),  Gaps:0/10(0%), Strand: Plus/Plus

Query  4        GTTGTGGGTT  13
                ||||||||||
Sbjct  2354787  GTTGTGGGTT  2354796


Range 46: 2492323 to 2492332

Score:17.4 bits(10), Expect:198, 
Identities:10/10(100%),  Gaps:0/10(0%), Strand: Plus/Plus

Query  1        AGGGTTGTGG  10
                ||||||||||
Sbjct  2492323  AGGGTTGTGG  2492332


Range 47: 2495527 to 2495538

Score:17.4 bits(10), Expect:198, 
Identities:11/12(92%),  Gaps:0/12(0%), Strand: Plus/Plus

Query  2        GGGTTGTGGGTT  13
                ||| ||||||||
Sbjct  2495527  GGGATGTGGGTT  2495538


Range 48: 2498860 to 2498871

Score:17.4 bits(10), Expect:198, 
Identities:11/12(92%),  Gaps:0/12(0%), Strand: Plus/Plus

Query  10       GGTTGTACGGAA  21
                |||| |||||||
Sbjct  2498860  GGTTATACGGAA  2498871


Range 49: 2511098 to 2511107

Score:17.4 bits(10), Expect:198, 
Identities:10/10(100%),  Gaps:0/10(0%), Strand: Plus/Plus

Query  5        TTGTGGGTTG  14
                ||||||||||
Sbjct  2511098  TTGTGGGTTG  2511107


Range 50: 2730433 to 2730444

Score:17.4 bits(10), Expect:198, 
Identities:11/12(92%),  Gaps:0/12(0%), Strand: Plus/Plus

Query  10       GGTTGTACGGAA  21
                |||| |||||||
Sbjct  2730433  GGTTATACGGAA  2730444


Range 51: 2754623 to 2754636

Score:17.4 bits(10), Expect:198, 
Identities:12/14(86%),  Gaps:0/14(0%), Strand: Plus/Plus

Query  1        AGGGTTGTGGGTTG  14
                |||||||  |||||
Sbjct  2754623  AGGGTTGATGGTTG  2754636


Range 52: 2843307 to 2843318

Score:17.4 bits(10), Expect:198, 
Identities:11/12(92%),  Gaps:0/12(0%), Strand: Plus/Plus

Query  10       GGTTGTACGGAA  21
                |||| |||||||
Sbjct  2843307  GGTTTTACGGAA  2843318


Range 53: 2955098 to 2955107

Score:17.4 bits(10), Expect:198, 
Identities:10/10(100%),  Gaps:0/10(0%), Strand: Plus/Plus

Query  1        AGGGTTGTGG  10
                ||||||||||
Sbjct  2955098  AGGGTTGTGG  2955107


Range 54: 3251150 to 3251159

Score:17.4 bits(10), Expect:198, 
Identities:10/10(100%),  Gaps:0/10(0%), Strand: Plus/Plus

Query  8        TGGGTTGTAC  17
                ||||||||||
Sbjct  3251150  TGGGTTGTAC  3251159


Range 55: 3353889 to 3353904

Score:17.4 bits(10), Expect:198, 
Identities:13/16(81%),  Gaps:0/16(0%), Strand: Plus/Plus

Query  6        TGTGGGTTGTACGGAA  21
                ||| | | ||||||||
Sbjct  3353889  TGTTGATAGTACGGAA  3353904


Range 56: 3580323 to 3580332

Score:17.4 bits(10), Expect:198, 
Identities:10/10(100%),  Gaps:0/10(0%), Strand: Plus/Plus

Query  13       TGTACGGAAG  22
                ||||||||||
Sbjct  3580323  TGTACGGAAG  3580332


Range 57: 3654254 to 3654269

Score:17.4 bits(10), Expect:198, 
Identities:13/16(81%),  Gaps:0/16(0%), Strand: Plus/Plus

Query  7        GTGGGTTGTACGGAAG  22
                || | |||||||| ||
Sbjct  3654254  GTCGTTTGTACGGTAG  3654269


Range 58: 3662288 to 3662299

Score:17.4 bits(10), Expect:198, 
Identities:11/12(92%),  Gaps:0/12(0%), Strand: Plus/Plus

Query  11       GTTGTACGGAAG  22
                || |||||||||
Sbjct  3662288  GTGGTACGGAAG  3662299


Range 59: 3727604 to 3727615

Score:17.4 bits(10), Expect:198, 
Identities:11/12(92%),  Gaps:0/12(0%), Strand: Plus/Plus

Query  2        GGGTTGTGGGTT  13
                ||||||||| ||
Sbjct  3727604  GGGTTGTGGCTT  3727615


Range 60: 3943376 to 3943391

Score:17.4 bits(10), Expect:198, 
Identities:13/16(81%),  Gaps:0/16(0%), Strand: Plus/Plus

Query  6        TGTGGGTTGTACGGAA  21
                |||||||| ||  |||
Sbjct  3943376  TGTGGGTTTTATTGAA  3943391


Range 61: 219965 to 219973

Score:15.8 bits(9), Expect:594, 
Identities:9/9(100%),  Gaps:0/9(0%), Strand: Plus/Minus

Query  12      TTGTACGGA  20
               |||||||||
Sbjct  219973  TTGTACGGA  219965


Range 62: 220612 to 220628

Score:15.8 bits(9), Expect:594, 
Identities:13/17(76%),  Gaps:0/17(0%), Strand: Plus/Minus

Query  6       TGTGGGTTGTACGGAAG  22
               || |||  | |||||||
Sbjct  220628  TGAGGGAAGAACGGAAG  220612


Range 63: 255301 to 255315

Score:15.8 bits(9), Expect:594, 
Identities:12/15(80%),  Gaps:0/15(0%), Strand: Plus/Minus

Query  5       TTGTGGGTTGTACGG  19
               ||||||| |  ||||
Sbjct  255315  TTGTGGGCTAGACGG  255301


Range 64: 322047 to 322059

Score:15.8 bits(9), Expect:594, 
Identities:11/13(85%),  Gaps:0/13(0%), Strand: Plus/Minus

Query  10      GGTTGTACGGAAG  22
               |||  ||||||||
Sbjct  322059  GGTCATACGGAAG  322047


Range 65: 343103 to 343119

Score:15.8 bits(9), Expect:594, 
Identities:13/17(76%),  Gaps:0/17(0%), Strand: Plus/Minus

Query  5       TTGTGGGTTGTACGGAA  21
               ||||||| || | | ||
Sbjct  343119  TTGTGGGGTGCAAGAAA  343103


Range 66: 383614 to 383626

Score:15.8 bits(9), Expect:594, 
Identities:11/13(85%),  Gaps:0/13(0%), Strand: Plus/Minus

Query  1       AGGGTTGTGGGTT  13
               ||||||||  |||
Sbjct  383626  AGGGTTGTAAGTT  383614


Range 67: 458797 to 458809

Score:15.8 bits(9), Expect:594, 
Identities:11/13(85%),  Gaps:0/13(0%), Strand: Plus/Minus

Query  11      GTTGTACGGAAGG  23
               ||||||||  |||
Sbjct  458809  GTTGTACGTCAGG  458797


Range 68: 485983 to 485993

Score:15.8 bits(9), Expect:594, 
Identities:10/11(91%),  Gaps:0/11(0%), Strand: Plus/Minus

Query  1       AGGGTTGTGGG  11
               || ||||||||
Sbjct  485993  AGTGTTGTGGG  485983


Range 69: 502493 to 502501

Score:15.8 bits(9), Expect:594, 
Identities:9/9(100%),  Gaps:0/9(0%), Strand: Plus/Minus

Query  3       GGTTGTGGG  11
               |||||||||
Sbjct  502501  GGTTGTGGG  502493


Range 70: 563590 to 563598

Score:15.8 bits(9), Expect:594, 
Identities:9/9(100%),  Gaps:0/9(0%), Strand: Plus/Minus

Query  4       GTTGTGGGT  12
               |||||||||
Sbjct  563598  GTTGTGGGT  563590


Range 71: 575484 to 575500

Score:15.8 bits(9), Expect:594, 
Identities:13/17(76%),  Gaps:0/17(0%), Strand: Plus/Minus

Query  5       TTGTGGGTTGTACGGAA  21
               ||||  |  ||||||||
Sbjct  575500  TTGTAAGCAGTACGGAA  575484


Range 72: 700882 to 700890

Score:15.8 bits(9), Expect:594, 
Identities:9/9(100%),  Gaps:0/9(0%), Strand: Plus/Minus

Query  15      TACGGAAGG  23
               |||||||||
Sbjct  700890  TACGGAAGG  700882


Range 73: 736315 to 736323

Score:15.8 bits(9), Expect:594, 
Identities:9/9(100%),  Gaps:0/9(0%), Strand: Plus/Minus

Query  15      TACGGAAGG  23
               |||||||||
Sbjct  736323  TACGGAAGG  736315


Range 74: 782821 to 782829

Score:15.8 bits(9), Expect:594, 
Identities:9/9(100%),  Gaps:0/9(0%), Strand: Plus/Minus

Query  9       GGGTTGTAC  17
               |||||||||
Sbjct  782829  GGGTTGTAC  782821


Range 75: 860661 to 860671

Score:15.8 bits(9), Expect:594, 
Identities:10/11(91%),  Gaps:0/11(0%), Strand: Plus/Minus

Query  8       TGGGTTGTACG  18
               |||||||| ||
Sbjct  860671  TGGGTTGTCCG  860661


Range 76: 984503 to 984513

Score:15.8 bits(9), Expect:594, 
Identities:10/11(91%),  Gaps:0/11(0%), Strand: Plus/Minus

Query  1       AGGGTTGTGGG  11
               ||| |||||||
Sbjct  984513  AGGTTTGTGGG  984503


Range 77: 1058649 to 1058657

Score:15.8 bits(9), Expect:594, 
Identities:9/9(100%),  Gaps:0/9(0%), Strand: Plus/Minus

Query  1        AGGGTTGTG  9
                |||||||||
Sbjct  1058657  AGGGTTGTG  1058649


Range 78: 1069901 to 1069911

Score:15.8 bits(9), Expect:594, 
Identities:10/11(91%),  Gaps:0/11(0%), Strand: Plus/Minus

Query  12       TTGTACGGAAG  22
                || ||||||||
Sbjct  1069911  TTATACGGAAG  1069901


Range 79: 1099007 to 1099019

Score:15.8 bits(9), Expect:594, 
Identities:11/13(85%),  Gaps:0/13(0%), Strand: Plus/Minus

Query  2        GGGTTGTGGGTTG  14
                || || |||||||
Sbjct  1099019  GGATTATGGGTTG  1099007


Range 80: 1196197 to 1196209

Score:15.8 bits(9), Expect:594, 
Identities:11/13(85%),  Gaps:0/13(0%), Strand: Plus/Minus

Query  1        AGGGTTGTGGGTT  13
                ||||||||  |||
Sbjct  1196209  AGGGTTGTTTGTT  1196197


Range 81: 1261649 to 1261669

Score:15.8 bits(9), Expect:594, 
Identities:15/21(71%),  Gaps:0/21(0%), Strand: Plus/Minus

Query  1        AGGGTTGTGGGTTGTACGGAA  21
                ||||||||   | || | |||
Sbjct  1261669  AGGGTTGTATTTGGTGCTGAA  1261649


Range 82: 1266335 to 1266343

Score:15.8 bits(9), Expect:594, 
Identities:9/9(100%),  Gaps:0/9(0%), Strand: Plus/Minus

Query  5        TTGTGGGTT  13
                |||||||||
Sbjct  1266343  TTGTGGGTT  1266335


Range 83: 1272531 to 1272541

Score:15.8 bits(9), Expect:594, 
Identities:10/11(91%),  Gaps:0/11(0%), Strand: Plus/Minus

Query  11       GTTGTACGGAA  21
                ||||||| |||
Sbjct  1272541  GTTGTACAGAA  1272531


Range 84: 1278392 to 1278400

Score:15.8 bits(9), Expect:594, 
Identities:9/9(100%),  Gaps:0/9(0%), Strand: Plus/Minus

Query  5        TTGTGGGTT  13
                |||||||||
Sbjct  1278400  TTGTGGGTT  1278392


Range 85: 1282022 to 1282030

Score:15.8 bits(9), Expect:594, 
Identities:9/9(100%),  Gaps:0/9(0%), Strand: Plus/Minus

Query  4        GTTGTGGGT  12
                |||||||||
Sbjct  1282030  GTTGTGGGT  1282022


Range 86: 1315222 to 1315230

Score:15.8 bits(9), Expect:594, 
Identities:9/9(100%),  Gaps:0/9(0%), Strand: Plus/Minus

Query  15       TACGGAAGG  23
                |||||||||
Sbjct  1315230  TACGGAAGG  1315222


Range 87: 1364648 to 1364658

Score:15.8 bits(9), Expect:594, 
Identities:10/11(91%),  Gaps:0/11(0%), Strand: Plus/Minus

Query  2        GGGTTGTGGGT  12
                || ||||||||
Sbjct  1364658  GGCTTGTGGGT  1364648


Range 88: 1388296 to 1388306

Score:15.8 bits(9), Expect:594, 
Identities:10/11(91%),  Gaps:0/11(0%), Strand: Plus/Minus

Query  10       GGTTGTACGGA  20
                |||||||| ||
Sbjct  1388306  GGTTGTACAGA  1388296


Range 89: 1395927 to 1395947

Score:15.8 bits(9), Expect:594, 
Identities:15/21(71%),  Gaps:0/21(0%), Strand: Plus/Minus

Query  2        GGGTTGTGGGTTGTACGGAAG  22
                ||||| |||     |||||||
Sbjct  1395947  GGGTTCTGGAAGTCACGGAAG  1395927


Range 90: 1399464 to 1399472

Score:15.8 bits(9), Expect:594, 
Identities:9/9(100%),  Gaps:0/9(0%), Strand: Plus/Minus

Query  8        TGGGTTGTA  16
                |||||||||
Sbjct  1399472  TGGGTTGTA  1399464


Range 91: 1415809 to 1415823

Score:15.8 bits(9), Expect:594, 
Identities:12/15(80%),  Gaps:0/15(0%), Strand: Plus/Minus

Query  2        GGGTTGTGGGTTGTA  16
                ||| ||  |||||||
Sbjct  1415823  GGGCTGAAGGTTGTA  1415809


Range 92: 1449509 to 1449517

Score:15.8 bits(9), Expect:594, 
Identities:9/9(100%),  Gaps:0/9(0%), Strand: Plus/Minus

Query  8        TGGGTTGTA  16
                |||||||||
Sbjct  1449517  TGGGTTGTA  1449509


Range 93: 1490395 to 1490411

Score:15.8 bits(9), Expect:594, 
Identities:13/17(76%),  Gaps:0/17(0%), Strand: Plus/Minus

Query  1        AGGGTTGTGGGTTGTAC  17
                |||  | ||||||| ||
Sbjct  1490411  AGGCATTTGGGTTGAAC  1490395


Range 94: 1546833 to 1546841

Score:15.8 bits(9), Expect:594, 
Identities:9/9(100%),  Gaps:0/9(0%), Strand: Plus/Minus

Query  8        TGGGTTGTA  16
                |||||||||
Sbjct  1546841  TGGGTTGTA  1546833


Range 95: 1591134 to 1591142

Score:15.8 bits(9), Expect:594, 
Identities:9/9(100%),  Gaps:0/9(0%), Strand: Plus/Minus

Query  13       TGTACGGAA  21
                |||||||||
Sbjct  1591142  TGTACGGAA  1591134


Range 96: 1632665 to 1632677

Score:15.8 bits(9), Expect:594, 
Identities:11/13(85%),  Gaps:0/13(0%), Strand: Plus/Minus

Query  5        TTGTGGGTTGTAC  17
                || | ||||||||
Sbjct  1632677  TTATAGGTTGTAC  1632665


Range 97: 1706419 to 1706427

Score:15.8 bits(9), Expect:594, 
Identities:9/9(100%),  Gaps:0/9(0%), Strand: Plus/Minus

Query  9        GGGTTGTAC  17
                |||||||||
Sbjct  1706427  GGGTTGTAC  1706419


Range 98: 1711094 to 1711106

Score:15.8 bits(9), Expect:594, 
Identities:11/13(85%),  Gaps:0/13(0%), Strand: Plus/Minus

Query  7        GTGGGTTGTACGG  19
                || ||||||| ||
Sbjct  1711106  GTTGGTTGTATGG  1711094


Range 99: 1714384 to 1714394

Score:15.8 bits(9), Expect:594, 
Identities:10/11(91%),  Gaps:0/11(0%), Strand: Plus/Minus

Query  4        GTTGTGGGTTG  14
                ||| |||||||
Sbjct  1714394  GTTTTGGGTTG  1714384


Range 100: 1746962 to 1746978

Score:15.8 bits(9), Expect:594, 
Identities:13/17(76%),  Gaps:0/17(0%), Strand: Plus/Minus

Query  7        GTGGGTTGTACGGAAGG  23
                || | ||  ||||||||
Sbjct  1746978  GTTGCTTTAACGGAAGG  1746962


Range 101: 1792419 to 1792427

Score:15.8 bits(9), Expect:594, 
Identities:9/9(100%),  Gaps:0/9(0%), Strand: Plus/Minus

Query  12       TTGTACGGA  20
                |||||||||
Sbjct  1792427  TTGTACGGA  1792419


Range 102: 1823616 to 1823626

Score:15.8 bits(9), Expect:594, 
Identities:10/11(91%),  Gaps:0/11(0%), Strand: Plus/Minus

Query  12       TTGTACGGAAG  22
                ||| |||||||
Sbjct  1823626  TTGGACGGAAG  1823616


Range 103: 1920202 to 1920210

Score:15.8 bits(9), Expect:594, 
Identities:9/9(100%),  Gaps:0/9(0%), Strand: Plus/Minus

Query  1        AGGGTTGTG  9
                |||||||||
Sbjct  1920210  AGGGTTGTG  1920202


Range 104: 1974910 to 1974918

Score:15.8 bits(9), Expect:594, 
Identities:9/9(100%),  Gaps:0/9(0%), Strand: Plus/Minus

Query  7        GTGGGTTGT  15
                |||||||||
Sbjct  1974918  GTGGGTTGT  1974910


Range 105: 2073644 to 2073652

Score:15.8 bits(9), Expect:594, 
Identities:9/9(100%),  Gaps:0/9(0%), Strand: Plus/Minus

Query  13       TGTACGGAA  21
                |||||||||
Sbjct  2073652  TGTACGGAA  2073644


Range 106: 2113623 to 2113635

Score:15.8 bits(9), Expect:594, 
Identities:11/13(85%),  Gaps:0/13(0%), Strand: Plus/Minus

Query  1        AGGGTTGTGGGTT  13
                |||||||  ||||
Sbjct  2113635  AGGGTTGGAGGTT  2113623


Range 107: 2122858 to 2122870

Score:15.8 bits(9), Expect:594, 
Identities:11/13(85%),  Gaps:0/13(0%), Strand: Plus/Minus

Query  1        AGGGTTGTGGGTT  13
                |||||||  ||||
Sbjct  2122870  AGGGTTGGAGGTT  2122858


Range 108: 2148831 to 2148843

Score:15.8 bits(9), Expect:594, 
Identities:11/13(85%),  Gaps:0/13(0%), Strand: Plus/Minus

Query  5        TTGTGGGTTGTAC  17
                || || |||||||
Sbjct  2148843  TTTTGTGTTGTAC  2148831


Range 109: 2196780 to 2196790

Score:15.8 bits(9), Expect:594, 
Identities:10/11(91%),  Gaps:0/11(0%), Strand: Plus/Minus

Query  3        GGTTGTGGGTT  13
                ||| |||||||
Sbjct  2196790  GGTCGTGGGTT  2196780


Range 110: 2199045 to 2199053

Score:15.8 bits(9), Expect:594, 
Identities:9/9(100%),  Gaps:0/9(0%), Strand: Plus/Minus

Query  14       GTACGGAAG  22
                |||||||||
Sbjct  2199053  GTACGGAAG  2199045


Range 111: 2246167 to 2246175

Score:15.8 bits(9), Expect:594, 
Identities:9/9(100%),  Gaps:0/9(0%), Strand: Plus/Minus

Query  1        AGGGTTGTG  9
                |||||||||
Sbjct  2246175  AGGGTTGTG  2246167


Range 112: 2257985 to 2257993

Score:15.8 bits(9), Expect:594, 
Identities:9/9(100%),  Gaps:0/9(0%), Strand: Plus/Minus

Query  8        TGGGTTGTA  16
                |||||||||
Sbjct  2257993  TGGGTTGTA  2257985


Range 113: 2266639 to 2266647

Score:15.8 bits(9), Expect:594, 
Identities:9/9(100%),  Gaps:0/9(0%), Strand: Plus/Minus

Query  8        TGGGTTGTA  16
                |||||||||
Sbjct  2266647  TGGGTTGTA  2266639


Range 114: 2365551 to 2365563

Score:15.8 bits(9), Expect:594, 
Identities:11/13(85%),  Gaps:0/13(0%), Strand: Plus/Minus

Query  7        GTGGGTTGTACGG  19
                ||||||| || ||
Sbjct  2365563  GTGGGTTATAAGG  2365551


Range 115: 2692304 to 2692316

Score:15.8 bits(9), Expect:594, 
Identities:11/13(85%),  Gaps:0/13(0%), Strand: Plus/Minus

Query  11       GTTGTACGGAAGG  23
                |||||||  ||||
Sbjct  2692316  GTTGTACCTAAGG  2692304


Range 116: 2777933 to 2777941

Score:15.8 bits(9), Expect:594, 
Identities:9/9(100%),  Gaps:0/9(0%), Strand: Plus/Minus

Query  5        TTGTGGGTT  13
                |||||||||
Sbjct  2777941  TTGTGGGTT  2777933


Range 117: 2874966 to 2874980

Score:15.8 bits(9), Expect:594, 
Identities:12/15(80%),  Gaps:0/15(0%), Strand: Plus/Minus

Query  2        GGGTTGTGGGTTGTA  16
                ||| ||  |||||||
Sbjct  2874980  GGGCTGAAGGTTGTA  2874966


Range 118: 2877813 to 2877827

Score:15.8 bits(9), Expect:594, 
Identities:12/15(80%),  Gaps:0/15(0%), Strand: Plus/Minus

Query  2        GGGTTGTGGGTTGTA  16
                ||| ||  |||||||
Sbjct  2877827  GGGCTGAAGGTTGTA  2877813


Range 119: 2886322 to 2886330

Score:15.8 bits(9), Expect:594, 
Identities:9/9(100%),  Gaps:0/9(0%), Strand: Plus/Minus

Query  13       TGTACGGAA  21
                |||||||||
Sbjct  2886330  TGTACGGAA  2886322


Range 120: 3291335 to 3291345

Score:15.8 bits(9), Expect:594, 
Identities:10/11(91%),  Gaps:0/11(0%), Strand: Plus/Minus

Query  11       GTTGTACGGAA  21
                ||||||| |||
Sbjct  3291345  GTTGTACTGAA  3291335


Range 121: 3400276 to 3400286

Score:15.8 bits(9), Expect:594, 
Identities:10/11(91%),  Gaps:0/11(0%), Strand: Plus/Minus

Query  7        GTGGGTTGTAC  17
                || ||||||||
Sbjct  3400286  GTAGGTTGTAC  3400276


Range 122: 3409844 to 3409852

Score:15.8 bits(9), Expect:594, 
Identities:9/9(100%),  Gaps:0/9(0%), Strand: Plus/Minus

Query  5        TTGTGGGTT  13
                |||||||||
Sbjct  3409852  TTGTGGGTT  3409844


Range 123: 3412940 to 3412948

Score:15.8 bits(9), Expect:594, 
Identities:9/9(100%),  Gaps:0/9(0%), Strand: Plus/Minus

Query  8        TGGGTTGTA  16
                |||||||||
Sbjct  3412948  TGGGTTGTA  3412940


Range 124: 3535095 to 3535103

Score:15.8 bits(9), Expect:594, 
Identities:9/9(100%),  Gaps:0/9(0%), Strand: Plus/Minus

Query  5        TTGTGGGTT  13
                |||||||||
Sbjct  3535103  TTGTGGGTT  3535095


Range 125: 3768233 to 3768241

Score:15.8 bits(9), Expect:594, 
Identities:9/9(100%),  Gaps:0/9(0%), Strand: Plus/Minus

Query  15       TACGGAAGG  23
                |||||||||
Sbjct  3768241  TACGGAAGG  3768233


Range 126: 3849387 to 3849395

Score:15.8 bits(9), Expect:594, 
Identities:9/9(100%),  Gaps:0/9(0%), Strand: Plus/Minus

Query  1        AGGGTTGTG  9
                |||||||||
Sbjct  3849395  AGGGTTGTG  3849387


Range 127: 4055880 to 4055890

Score:15.8 bits(9), Expect:594, 
Identities:10/11(91%),  Gaps:0/11(0%), Strand: Plus/Minus

Query  5        TTGTGGGTTGT  15
                || ||||||||
Sbjct  4055890  TTTTGGGTTGT  4055880


Range 128: 4059055 to 4059065

Score:15.8 bits(9), Expect:594, 
Identities:10/11(91%),  Gaps:0/11(0%), Strand: Plus/Minus

Query  11       GTTGTACGGAA  21
                || ||||||||
Sbjct  4059065  GTGGTACGGAA  4059055


Range 129: 4281784 to 4281796

Score:15.8 bits(9), Expect:594, 
Identities:11/13(85%),  Gaps:0/13(0%), Strand: Plus/Minus

Query  9        GGGTTGTACGGAA  21
                |||||||| | ||
Sbjct  4281796  GGGTTGTATGAAA  4281784


Range 130: 4318639 to 4318647

Score:15.8 bits(9), Expect:594, 
Identities:9/9(100%),  Gaps:0/9(0%), Strand: Plus/Minus

Query  7        GTGGGTTGT  15
                |||||||||
Sbjct  4318647  GTGGGTTGT  4318639


Range 131: 23377 to 23387

Score:15.8 bits(9), Expect:594, 
Identities:10/11(91%),  Gaps:0/11(0%), Strand: Plus/Plus

Query  5      TTGTGGGTTGT  15
              ||||||| |||
Sbjct  23377  TTGTGGGATGT  23387


Range 132: 87265 to 87279

Score:15.8 bits(9), Expect:594, 
Identities:12/15(80%),  Gaps:0/15(0%), Strand: Plus/Plus

Query  5      TTGTGGGTTGTACGG  19
              || | ||||||| ||
Sbjct  87265  TTATAGGTTGTAGGG  87279


Range 133: 88301 to 88313

Score:15.8 bits(9), Expect:594, 
Identities:11/13(85%),  Gaps:0/13(0%), Strand: Plus/Plus

Query  9      GGGTTGTACGGAA  21
              ||||  |||||||
Sbjct  88301  GGGTGATACGGAA  88313


Range 134: 104602 to 104610

Score:15.8 bits(9), Expect:594, 
Identities:9/9(100%),  Gaps:0/9(0%), Strand: Plus/Plus

Query  9       GGGTTGTAC  17
               |||||||||
Sbjct  104602  GGGTTGTAC  104610


Range 135: 104972 to 104982

Score:15.8 bits(9), Expect:594, 
Identities:10/11(91%),  Gaps:0/11(0%), Strand: Plus/Plus

Query  12      TTGTACGGAAG  22
               || ||||||||
Sbjct  104972  TTTTACGGAAG  104982


Range 136: 107406 to 107414

Score:15.8 bits(9), Expect:594, 
Identities:9/9(100%),  Gaps:0/9(0%), Strand: Plus/Plus

Query  14      GTACGGAAG  22
               |||||||||
Sbjct  107406  GTACGGAAG  107414


Range 137: 124236 to 124246

Score:15.8 bits(9), Expect:594, 
Identities:10/11(91%),  Gaps:0/11(0%), Strand: Plus/Plus

Query  5       TTGTGGGTTGT  15
               ||| |||||||
Sbjct  124236  TTGGGGGTTGT  124246


Range 138: 136516 to 136526

Score:15.8 bits(9), Expect:594, 
Identities:10/11(91%),  Gaps:0/11(0%), Strand: Plus/Plus

Query  9       GGGTTGTACGG  19
               ||| |||||||
Sbjct  136516  GGGATGTACGG  136526


Range 139: 268204 to 268214

Score:15.8 bits(9), Expect:594, 
Identities:10/11(91%),  Gaps:0/11(0%), Strand: Plus/Plus

Query  12      TTGTACGGAAG  22
               || ||||||||
Sbjct  268204  TTTTACGGAAG  268214


Range 140: 350200 to 350210

Score:15.8 bits(9), Expect:594, 
Identities:10/11(91%),  Gaps:0/11(0%), Strand: Plus/Plus

Query  10      GGTTGTACGGA  20
               |||||||| ||
Sbjct  350200  GGTTGTACTGA  350210


Range 141: 434281 to 434295

Score:15.8 bits(9), Expect:594, 
Identities:12/15(80%),  Gaps:0/15(0%), Strand: Plus/Plus

Query  2       GGGTTGTGGGTTGTA  16
               ||| ||  |||||||
Sbjct  434281  GGGCTGAAGGTTGTA  434295


Range 142: 487173 to 487181

Score:15.8 bits(9), Expect:594, 
Identities:9/9(100%),  Gaps:0/9(0%), Strand: Plus/Plus

Query  8       TGGGTTGTA  16
               |||||||||
Sbjct  487173  TGGGTTGTA  487181


Range 143: 505223 to 505233

Score:15.8 bits(9), Expect:594, 
Identities:10/11(91%),  Gaps:0/11(0%), Strand: Plus/Plus

Query  12      TTGTACGGAAG  22
               ||||||| |||
Sbjct  505223  TTGTACGCAAG  505233


Range 144: 527247 to 527257

Score:15.8 bits(9), Expect:594, 
Identities:10/11(91%),  Gaps:0/11(0%), Strand: Plus/Plus

Query  6       TGTGGGTTGTA  16
               |||||||| ||
Sbjct  527247  TGTGGGTTCTA  527257


Range 145: 567297 to 567305

Score:15.8 bits(9), Expect:594, 
Identities:9/9(100%),  Gaps:0/9(0%), Strand: Plus/Plus

Query  5       TTGTGGGTT  13
               |||||||||
Sbjct  567297  TTGTGGGTT  567305


Range 146: 648125 to 648139

Score:15.8 bits(9), Expect:594, 
Identities:12/15(80%),  Gaps:0/15(0%), Strand: Plus/Plus

Query  2       GGGTTGTGGGTTGTA  16
               ||| ||  |||||||
Sbjct  648125  GGGCTGAAGGTTGTA  648139


Range 147: 712713 to 712725

Score:15.8 bits(9), Expect:594, 
Identities:11/13(85%),  Gaps:0/13(0%), Strand: Plus/Plus

Query  5       TTGTGGGTTGTAC  17
               |||||||| | ||
Sbjct  712713  TTGTGGGTAGGAC  712725


Range 148: 956858 to 956866

Score:15.8 bits(9), Expect:594, 
Identities:9/9(100%),  Gaps:0/9(0%), Strand: Plus/Plus

Query  5       TTGTGGGTT  13
               |||||||||
Sbjct  956858  TTGTGGGTT  956866


Range 149: 988002 to 988010

Score:15.8 bits(9), Expect:594, 
Identities:9/9(100%),  Gaps:0/9(0%), Strand: Plus/Plus

Query  4       GTTGTGGGT  12
               |||||||||
Sbjct  988002  GTTGTGGGT  988010


Range 150: 1117727 to 1117735

Score:15.8 bits(9), Expect:594, 
Identities:9/9(100%),  Gaps:0/9(0%), Strand: Plus/Plus

Query  5        TTGTGGGTT  13
                |||||||||
Sbjct  1117727  TTGTGGGTT  1117735


Range 151: 1318968 to 1318978

Score:15.8 bits(9), Expect:594, 
Identities:10/11(91%),  Gaps:0/11(0%), Strand: Plus/Plus

Query  12       TTGTACGGAAG  22
                || ||||||||
Sbjct  1318968  TTCTACGGAAG  1318978


Range 152: 1437648 to 1437662

Score:15.8 bits(9), Expect:594, 
Identities:12/15(80%),  Gaps:0/15(0%), Strand: Plus/Plus

Query  2        GGGTTGTGGGTTGTA  16
                ||| ||  |||||||
Sbjct  1437648  GGGCTGAAGGTTGTA  1437662


Range 153: 1510304 to 1510312

Score:15.8 bits(9), Expect:594, 
Identities:9/9(100%),  Gaps:0/9(0%), Strand: Plus/Plus

Query  8        TGGGTTGTA  16
                |||||||||
Sbjct  1510304  TGGGTTGTA  1510312


Range 154: 1628140 to 1628152

Score:15.8 bits(9), Expect:594, 
Identities:11/13(85%),  Gaps:0/13(0%), Strand: Plus/Plus

Query  5        TTGTGGGTTGTAC  17
                ||| | |||||||
Sbjct  1628140  TTGGGAGTTGTAC  1628152


Range 155: 1648627 to 1648637

Score:15.8 bits(9), Expect:594, 
Identities:10/11(91%),  Gaps:0/11(0%), Strand: Plus/Plus

Query  12       TTGTACGGAAG  22
                ||||||| |||
Sbjct  1648627  TTGTACGAAAG  1648637


Range 156: 1687432 to 1687440

Score:15.8 bits(9), Expect:594, 
Identities:9/9(100%),  Gaps:0/9(0%), Strand: Plus/Plus

Query  9        GGGTTGTAC  17
                |||||||||
Sbjct  1687432  GGGTTGTAC  1687440


Range 157: 1762808 to 1762818

Score:15.8 bits(9), Expect:594, 
Identities:10/11(91%),  Gaps:0/11(0%), Strand: Plus/Plus

Query  5        TTGTGGGTTGT  15
                || ||||||||
Sbjct  1762808  TTCTGGGTTGT  1762818


Range 158: 1793618 to 1793628

Score:15.8 bits(9), Expect:594, 
Identities:10/11(91%),  Gaps:0/11(0%), Strand: Plus/Plus

Query  5        TTGTGGGTTGT  15
                || ||||||||
Sbjct  1793618  TTCTGGGTTGT  1793628


Range 159: 1906383 to 1906393

Score:15.8 bits(9), Expect:594, 
Identities:10/11(91%),  Gaps:0/11(0%), Strand: Plus/Plus

Query  11       GTTGTACGGAA  21
                |||||||| ||
Sbjct  1906383  GTTGTACGTAA  1906393


Range 160: 1937438 to 1937446

Score:15.8 bits(9), Expect:594, 
Identities:9/9(100%),  Gaps:0/9(0%), Strand: Plus/Plus

Query  7        GTGGGTTGT  15
                |||||||||
Sbjct  1937438  GTGGGTTGT  1937446


Range 161: 2123895 to 2123903

Score:15.8 bits(9), Expect:594, 
Identities:9/9(100%),  Gaps:0/9(0%), Strand: Plus/Plus

Query  8        TGGGTTGTA  16
                |||||||||
Sbjct  2123895  TGGGTTGTA  2123903


Range 162: 2195797 to 2195805

Score:15.8 bits(9), Expect:594, 
Identities:9/9(100%),  Gaps:0/9(0%), Strand: Plus/Plus

Query  15       TACGGAAGG  23
                |||||||||
Sbjct  2195797  TACGGAAGG  2195805


Range 163: 2213293 to 2213301

Score:15.8 bits(9), Expect:594, 
Identities:9/9(100%),  Gaps:0/9(0%), Strand: Plus/Plus

Query  9        GGGTTGTAC  17
                |||||||||
Sbjct  2213293  GGGTTGTAC  2213301


Range 164: 2227940 to 2227950

Score:15.8 bits(9), Expect:594, 
Identities:10/11(91%),  Gaps:0/11(0%), Strand: Plus/Plus

Query  12       TTGTACGGAAG  22
                ||||||| |||
Sbjct  2227940  TTGTACGCAAG  2227950


Range 165: 2281255 to 2281263

Score:15.8 bits(9), Expect:594, 
Identities:9/9(100%),  Gaps:0/9(0%), Strand: Plus/Plus

Query  14       GTACGGAAG  22
                |||||||||
Sbjct  2281255  GTACGGAAG  2281263


Range 166: 2299409 to 2299425

Score:15.8 bits(9), Expect:594, 
Identities:13/17(76%),  Gaps:0/17(0%), Strand: Plus/Plus

Query  5        TTGTGGGTTGTACGGAA  21
                |||  | || |||||||
Sbjct  2299409  TTGGTGCTTTTACGGAA  2299425


Range 167: 2458197 to 2458207

Score:15.8 bits(9), Expect:594, 
Identities:10/11(91%),  Gaps:0/11(0%), Strand: Plus/Plus

Query  3        GGTTGTGGGTT  13
                ||| |||||||
Sbjct  2458197  GGTAGTGGGTT  2458207


Range 168: 2484010 to 2484018

Score:15.8 bits(9), Expect:594, 
Identities:9/9(100%),  Gaps:0/9(0%), Strand: Plus/Plus

Query  13       TGTACGGAA  21
                |||||||||
Sbjct  2484010  TGTACGGAA  2484018


Range 169: 2497998 to 2498008

Score:15.8 bits(9), Expect:594, 
Identities:10/11(91%),  Gaps:0/11(0%), Strand: Plus/Plus

Query  1        AGGGTTGTGGG  11
                || ||||||||
Sbjct  2497998  AGAGTTGTGGG  2498008


Range 170: 2511751 to 2511761

Score:15.8 bits(9), Expect:594, 
Identities:10/11(91%),  Gaps:0/11(0%), Strand: Plus/Plus

Query  13       TGTACGGAAGG  23
                |||||||| ||
Sbjct  2511751  TGTACGGAGGG  2511761


Range 171: 2515859 to 2515869

Score:15.8 bits(9), Expect:594, 
Identities:10/11(91%),  Gaps:0/11(0%), Strand: Plus/Plus

Query  3        GGTTGTGGGTT  13
                ||| |||||||
Sbjct  2515859  GGTCGTGGGTT  2515869


Range 172: 2516131 to 2516141

Score:15.8 bits(9), Expect:594, 
Identities:10/11(91%),  Gaps:0/11(0%), Strand: Plus/Plus

Query  3        GGTTGTGGGTT  13
                ||| |||||||
Sbjct  2516131  GGTCGTGGGTT  2516141


Range 173: 2531246 to 2531254

Score:15.8 bits(9), Expect:594, 
Identities:9/9(100%),  Gaps:0/9(0%), Strand: Plus/Plus

Query  15       TACGGAAGG  23
                |||||||||
Sbjct  2531246  TACGGAAGG  2531254


Range 174: 2539765 to 2539775

Score:15.8 bits(9), Expect:594, 
Identities:10/11(91%),  Gaps:0/11(0%), Strand: Plus/Plus

Query  12       TTGTACGGAAG  22
                || ||||||||
Sbjct  2539765  TTTTACGGAAG  2539775


Range 175: 2551841 to 2551851

Score:15.8 bits(9), Expect:594, 
Identities:10/11(91%),  Gaps:0/11(0%), Strand: Plus/Plus

Query  1        AGGGTTGTGGG  11
                || ||||||||
Sbjct  2551841  AGTGTTGTGGG  2551851


Range 176: 2599622 to 2599630

Score:15.8 bits(9), Expect:594, 
Identities:9/9(100%),  Gaps:0/9(0%), Strand: Plus/Plus

Query  1        AGGGTTGTG  9
                |||||||||
Sbjct  2599622  AGGGTTGTG  2599630


Range 177: 2624521 to 2624533

Score:15.8 bits(9), Expect:594, 
Identities:11/13(85%),  Gaps:0/13(0%), Strand: Plus/Plus

Query  5        TTGTGGGTTGTAC  17
                |||||||| | ||
Sbjct  2624521  TTGTGGGTGGAAC  2624533


Range 178: 2625573 to 2625581

Score:15.8 bits(9), Expect:594, 
Identities:9/9(100%),  Gaps:0/9(0%), Strand: Plus/Plus

Query  9        GGGTTGTAC  17
                |||||||||
Sbjct  2625573  GGGTTGTAC  2625581


Range 179: 2628689 to 2628697

Score:15.8 bits(9), Expect:594, 
Identities:9/9(100%),  Gaps:0/9(0%), Strand: Plus/Plus

Query  5        TTGTGGGTT  13
                |||||||||
Sbjct  2628689  TTGTGGGTT  2628697


Range 180: 2628904 to 2628916

Score:15.8 bits(9), Expect:594, 
Identities:11/13(85%),  Gaps:0/13(0%), Strand: Plus/Plus

Query  5        TTGTGGGTTGTAC  17
                || || |||||||
Sbjct  2628904  TTATGTGTTGTAC  2628916


Range 181: 2637447 to 2637455

Score:15.8 bits(9), Expect:594, 
Identities:9/9(100%),  Gaps:0/9(0%), Strand: Plus/Plus

Query  10       GGTTGTACG  18
                |||||||||
Sbjct  2637447  GGTTGTACG  2637455


Range 182: 2659292 to 2659306

Score:15.8 bits(9), Expect:594, 
Identities:12/15(80%),  Gaps:0/15(0%), Strand: Plus/Plus

Query  7        GTGGGTTGTACGGAA  21
                ||||||||   ||||
Sbjct  2659292  GTGGGTTGGGAGGAA  2659306


Range 183: 2663132 to 2663140

Score:15.8 bits(9), Expect:594, 
Identities:9/9(100%),  Gaps:0/9(0%), Strand: Plus/Plus

Query  4        GTTGTGGGT  12
                |||||||||
Sbjct  2663132  GTTGTGGGT  2663140


Range 184: 2669300 to 2669308

Score:15.8 bits(9), Expect:594, 
Identities:9/9(100%),  Gaps:0/9(0%), Strand: Plus/Plus

Query  8        TGGGTTGTA  16
                |||||||||
Sbjct  2669300  TGGGTTGTA  2669308


Range 185: 2699444 to 2699454

Score:15.8 bits(9), Expect:594, 
Identities:10/11(91%),  Gaps:0/11(0%), Strand: Plus/Plus

Query  6        TGTGGGTTGTA  16
                |||||||| ||
Sbjct  2699444  TGTGGGTTTTA  2699454


Range 186: 2725195 to 2725213

Score:15.8 bits(9), Expect:594, 
Identities:14/19(74%),  Gaps:0/19(0%), Strand: Plus/Plus

Query  4        GTTGTGGGTTGTACGGAAG  22
                ||||||| ||  | | |||
Sbjct  2725195  GTTGTGGCTTCAAGGTAAG  2725213


Range 187: 2742371 to 2742379

Score:15.8 bits(9), Expect:594, 
Identities:9/9(100%),  Gaps:0/9(0%), Strand: Plus/Plus

Query  13       TGTACGGAA  21
                |||||||||
Sbjct  2742371  TGTACGGAA  2742379


Range 188: 2769876 to 2769884

Score:15.8 bits(9), Expect:594, 
Identities:9/9(100%),  Gaps:0/9(0%), Strand: Plus/Plus

Query  7        GTGGGTTGT  15
                |||||||||
Sbjct  2769876  GTGGGTTGT  2769884


Range 189: 2805539 to 2805547

Score:15.8 bits(9), Expect:594, 
Identities:9/9(100%),  Gaps:0/9(0%), Strand: Plus/Plus

Query  4        GTTGTGGGT  12
                |||||||||
Sbjct  2805539  GTTGTGGGT  2805547


Range 190: 2956626 to 2956636

Score:15.8 bits(9), Expect:594, 
Identities:10/11(91%),  Gaps:0/11(0%), Strand: Plus/Plus

Query  4        GTTGTGGGTTG  14
                |||||||| ||
Sbjct  2956626  GTTGTGGGATG  2956636


Range 191: 2972466 to 2972478

Score:15.8 bits(9), Expect:594, 
Identities:11/13(85%),  Gaps:0/13(0%), Strand: Plus/Plus

Query  1        AGGGTTGTGGGTT  13
                |||||||  ||||
Sbjct  2972466  AGGGTTGGAGGTT  2972478


Range 192: 3033028 to 3033038

Score:15.8 bits(9), Expect:594, 
Identities:10/11(91%),  Gaps:0/11(0%), Strand: Plus/Plus

Query  1        AGGGTTGTGGG  11
                ||| |||||||
Sbjct  3033028  AGGATTGTGGG  3033038


Range 193: 3038320 to 3038332

Score:15.8 bits(9), Expect:594, 
Identities:11/13(85%),  Gaps:0/13(0%), Strand: Plus/Plus

Query  7        GTGGGTTGTACGG  19
                ||||||| || ||
Sbjct  3038320  GTGGGTTATAAGG  3038332


Range 194: 3106792 to 3106800

Score:15.8 bits(9), Expect:594, 
Identities:9/9(100%),  Gaps:0/9(0%), Strand: Plus/Plus

Query  12       TTGTACGGA  20
                |||||||||
Sbjct  3106792  TTGTACGGA  3106800


Range 195: 3127995 to 3128003

Score:15.8 bits(9), Expect:594, 
Identities:9/9(100%),  Gaps:0/9(0%), Strand: Plus/Plus

Query  1        AGGGTTGTG  9
                |||||||||
Sbjct  3127995  AGGGTTGTG  3128003


Range 196: 3131071 to 3131079

Score:15.8 bits(9), Expect:594, 
Identities:9/9(100%),  Gaps:0/9(0%), Strand: Plus/Plus

Query  3        GGTTGTGGG  11
                |||||||||
Sbjct  3131071  GGTTGTGGG  3131079


Range 197: 3252478 to 3252488

Score:15.8 bits(9), Expect:594, 
Identities:10/11(91%),  Gaps:0/11(0%), Strand: Plus/Plus

Query  7        GTGGGTTGTAC  17
                ||||||| |||
Sbjct  3252478  GTGGGTTATAC  3252488


Range 198: 3300300 to 3300310

Score:15.8 bits(9), Expect:594, 
Identities:10/11(91%),  Gaps:0/11(0%), Strand: Plus/Plus

Query  1        AGGGTTGTGGG  11
                |||||||| ||
Sbjct  3300300  AGGGTTGTAGG  3300310


Range 199: 3376289 to 3376301

Score:15.8 bits(9), Expect:594, 
Identities:11/13(85%),  Gaps:0/13(0%), Strand: Plus/Plus

Query  2        GGGTTGTGGGTTG  14
                ||| | |||||||
Sbjct  3376289  GGGATTTGGGTTG  3376301


Range 200: 3384912 to 3384920

Score:15.8 bits(9), Expect:594, 
Identities:9/9(100%),  Gaps:0/9(0%), Strand: Plus/Plus

Query  9        GGGTTGTAC  17
                |||||||||
Sbjct  3384912  GGGTTGTAC  3384920


Range 201: 3413602 to 3413610

Score:15.8 bits(9), Expect:594, 
Identities:9/9(100%),  Gaps:0/9(0%), Strand: Plus/Plus

Query  15       TACGGAAGG  23
                |||||||||
Sbjct  3413602  TACGGAAGG  3413610


Range 202: 3461742 to 3461750

Score:15.8 bits(9), Expect:594, 
Identities:9/9(100%),  Gaps:0/9(0%), Strand: Plus/Plus

Query  2        GGGTTGTGG  10
                |||||||||
Sbjct  3461742  GGGTTGTGG  3461750


Range 203: 3476260 to 3476272

Score:15.8 bits(9), Expect:594, 
Identities:11/13(85%),  Gaps:0/13(0%), Strand: Plus/Plus

Query  10       GGTTGTACGGAAG  22
                |||  ||||||||
Sbjct  3476260  GGTACTACGGAAG  3476272


Range 204: 3565902 to 3565912

Score:15.8 bits(9), Expect:594, 
Identities:10/11(91%),  Gaps:0/11(0%), Strand: Plus/Plus

Query  12       TTGTACGGAAG  22
                |||||||| ||
Sbjct  3565902  TTGTACGGGAG  3565912


Range 205: 3725343 to 3725351

Score:15.8 bits(9), Expect:594, 
Identities:9/9(100%),  Gaps:0/9(0%), Strand: Plus/Plus

Query  12       TTGTACGGA  20
                |||||||||
Sbjct  3725343  TTGTACGGA  3725351


Range 206: 3772125 to 3772133

Score:15.8 bits(9), Expect:594, 
Identities:9/9(100%),  Gaps:0/9(0%), Strand: Plus/Plus

Query  8        TGGGTTGTA  16
                |||||||||
Sbjct  3772125  TGGGTTGTA  3772133


Range 207: 3772126 to 3772140

Score:15.8 bits(9), Expect:594, 
Identities:12/15(80%),  Gaps:0/15(0%), Strand: Plus/Plus

Query  2        GGGTTGTGGGTTGTA  16
                ||||||| || | ||
Sbjct  3772126  GGGTTGTAGGATATA  3772140


Range 208: 3780188 to 3780198

Score:15.8 bits(9), Expect:594, 
Identities:10/11(91%),  Gaps:0/11(0%), Strand: Plus/Plus

Query  3        GGTTGTGGGTT  13
                |||||||| ||
Sbjct  3780188  GGTTGTGGTTT  3780198


Range 209: 3793364 to 3793374

Score:15.8 bits(9), Expect:594, 
Identities:10/11(91%),  Gaps:0/11(0%), Strand: Plus/Plus

Query  12       TTGTACGGAAG  22
                || ||||||||
Sbjct  3793364  TTATACGGAAG  3793374


Range 210: 3801036 to 3801044

Score:15.8 bits(9), Expect:594, 
Identities:9/9(100%),  Gaps:0/9(0%), Strand: Plus/Plus

Query  3        GGTTGTGGG  11
                |||||||||
Sbjct  3801036  GGTTGTGGG  3801044


Range 211: 3826437 to 3826445

Score:15.8 bits(9), Expect:594, 
Identities:9/9(100%),  Gaps:0/9(0%), Strand: Plus/Plus

Query  8        TGGGTTGTA  16
                |||||||||
Sbjct  3826437  TGGGTTGTA  3826445


Range 212: 3863071 to 3863087

Score:15.8 bits(9), Expect:594, 
Identities:13/17(76%),  Gaps:0/17(0%), Strand: Plus/Plus

Query  1        AGGGTTGTGGGTTGTAC  17
                |||||||| |   ||||
Sbjct  3863071  AGGGTTGTTGTACGTAC  3863087


Range 213: 3922013 to 3922023

Score:15.8 bits(9), Expect:594, 
Identities:10/11(91%),  Gaps:0/11(0%), Strand: Plus/Plus

Query  6        TGTGGGTTGTA  16
                ||| |||||||
Sbjct  3922013  TGTCGGTTGTA  3922023


Range 214: 3922225 to 3922233

Score:15.8 bits(9), Expect:594, 
Identities:9/9(100%),  Gaps:0/9(0%), Strand: Plus/Plus

Query  8        TGGGTTGTA  16
                |||||||||
Sbjct  3922225  TGGGTTGTA  3922233


Range 215: 3936167 to 3936177

Score:15.8 bits(9), Expect:594, 
Identities:10/11(91%),  Gaps:0/11(0%), Strand: Plus/Plus

Query  1        AGGGTTGTGGG  11
                ||| |||||||
Sbjct  3936167  AGGTTTGTGGG  3936177


Range 216: 3947158 to 3947168

Score:15.8 bits(9), Expect:594, 
Identities:10/11(91%),  Gaps:0/11(0%), Strand: Plus/Plus

Query  12       TTGTACGGAAG  22
                || ||||||||
Sbjct  3947158  TTTTACGGAAG  3947168


Range 217: 3948790 to 3948798

Score:15.8 bits(9), Expect:594, 
Identities:9/9(100%),  Gaps:0/9(0%), Strand: Plus/Plus

Query  6        TGTGGGTTG  14
                |||||||||
Sbjct  3948790  TGTGGGTTG  3948798


Range 218: 3987484 to 3987504

Score:15.8 bits(9), Expect:594, 
Identities:15/21(71%),  Gaps:0/21(0%), Strand: Plus/Plus

Query  1        AGGGTTGTGGGTTGTACGGAA  21
                |||| |||   |  |||||||
Sbjct  3987484  AGGGATGTTATTGATACGGAA  3987504


Range 219: 4014353 to 4014361

Score:15.8 bits(9), Expect:594, 
Identities:9/9(100%),  Gaps:0/9(0%), Strand: Plus/Plus

Query  5        TTGTGGGTT  13
                |||||||||
Sbjct  4014353  TTGTGGGTT  4014361


Range 220: 4104210 to 4104220

Score:15.8 bits(9), Expect:594, 
Identities:10/11(91%),  Gaps:0/11(0%), Strand: Plus/Plus

Query  1        AGGGTTGTGGG  11
                ||||||| |||
Sbjct  4104210  AGGGTTGAGGG  4104220


Range 221: 4115143 to 4115151

Score:15.8 bits(9), Expect:594, 
Identities:9/9(100%),  Gaps:0/9(0%), Strand: Plus/Plus

Query  3        GGTTGTGGG  11
                |||||||||
Sbjct  4115143  GGTTGTGGG  4115151


Range 222: 4216400 to 4216408

Score:15.8 bits(9), Expect:594, 
Identities:9/9(100%),  Gaps:0/9(0%), Strand: Plus/Plus

Query  7        GTGGGTTGT  15
                |||||||||
Sbjct  4216400  GTGGGTTGT  4216408


Range 223: 4244032 to 4244042

Score:15.8 bits(9), Expect:594, 
Identities:10/11(91%),  Gaps:0/11(0%), Strand: Plus/Plus

Query  11       GTTGTACGGAA  21
                ||| |||||||
Sbjct  4244032  GTTATACGGAA  4244042


Range 224: 4257764 to 4257772

Score:15.8 bits(9), Expect:594, 
Identities:9/9(100%),  Gaps:0/9(0%), Strand: Plus/Plus

Query  3        GGTTGTGGG  11
                |||||||||
Sbjct  4257764  GGTTGTGGG  4257772


Range 225: 4259783 to 4259793

Score:15.8 bits(9), Expect:594, 
Identities:10/11(91%),  Gaps:0/11(0%), Strand: Plus/Plus

Query  5        TTGTGGGTTGT  15
                ||||||| |||
Sbjct  4259783  TTGTGGGATGT  4259793


>Clostridium autoethanogenum strain DSM 10061 pyruvate:ferredoxin oxidoreductase I gene, partial cds
Sequence ID: HQ876027.1 Length: 3504 
Range 1: 420 to 430

Score:15.8 bits(9), Expect:594, 
Identities:10/11(91%),  Gaps:0/11(0%), Strand: Plus/Minus

Query  11   GTTGTACGGAA  21
            ||||||| |||
Sbjct  430  GTTGTACTGAA  420


>Clostridium autoethanogenum DSM 10061 putative ATP-dependent nuclease subunit B (addB), formate dehydrogenase subunit alpha (fdhA), molybdenum cofactor biosynthesis protein (moeA), putative molybdopterin-guanine dinucleotide biosynthesis protein (mobB), and putative formate dehydrogenase subunit D (fdhD) genes, complete cds; hyt gene cluster, complete sequence; and putative transcriptional regulator gene, complete cds
Sequence ID: KF179065.1 Length: 16863 
Range 1: 10582 to 10592

Score:15.8 bits(9), Expect:594, 
Identities:10/11(91%),  Gaps:0/11(0%), Strand: Plus/Plus

Query  1      AGGGTTGTGGG  11
              ||| |||||||
Sbjct  10582  AGGATTGTGGG  10592


Range 2: 15874 to 15886

Score:15.8 bits(9), Expect:594, 
Identities:11/13(85%),  Gaps:0/13(0%), Strand: Plus/Plus

Query  7      GTGGGTTGTACGG  19
              ||||||| || ||
Sbjct  15874  GTGGGTTATAAGG  15886


Query #2: BM5: Query ID: lcl|Query_30442 Length: 23

Sequences producing significant alignments:
                                                                  Max    Total Query   E   Per.                  
Description                                                       Score  Score cover Value Ident  Accession        
Clostridium autoethanogenum DSM 10061, complete genome            23.8   37281 100%  2.4   100.00 CP012395.1       
Clostridium autoethanogenum DSM 10061, complete genome            23.8   21701 100%  2.4   100.00 CP006763.1       
Clostridium autoethanogenum DSM 10061 putative ATP-dependent...   19.0   115   69%   66    92.31  KF179065.1       
Clostridium autoethanogenum strain DSM 10061 ketol-acid...        19.0   84.0  95%   66    82.35  HQ876023.1       
Clostridium autoethanogenum strain DSM 10061 Wood-Ljungdahl...    17.4   147   91%   198   91.67  HQ876031.1       
Clostridium autoethanogenum strain DSM 10061 acetolactate...      17.4   49.1  95%   198   72.73  HQ876013.1       
Clostridium autoethanogenum strain DSM 10061 acetolactate...      17.4   50.7  86%   198   100.00 HQ876021.1       
Clostridium autoethanogenum strain DSM 10061 pyruvate:ferredox... 15.8   31.7  95%   594   90.91  HQ876029.1       
Clostridium autoethanogenum strain DSM 10061 formate...           15.8   15.8  47%   594   90.91  HQ876015.1       


Alignments:
>Clostridium autoethanogenum DSM 10061, complete genome
Sequence ID: CP012395.1 Length: 4352446 
Range 1: 1628775 to 1628788

Score:23.8 bits(14), Expect:2.4, 
Identities:14/14(100%),  Gaps:0/14(0%), Strand: Plus/Plus

Query  2        TTTCTGATATTACT  15
                ||||||||||||||
Sbjct  1628775  TTTCTGATATTACT  1628788


Range 2: 1656398 to 1656411

Score:23.8 bits(14), Expect:2.4, 
Identities:14/14(100%),  Gaps:0/14(0%), Strand: Plus/Minus

Query  3        TTCTGATATTACTG  16
                ||||||||||||||
Sbjct  1656411  TTCTGATATTACTG  1656398


Range 3: 28696 to 28712

Score:22.2 bits(13), Expect:7.3, 
Identities:15/17(88%),  Gaps:0/17(0%), Strand: Plus/Minus

Query  1      ATTTCTGATATTACTGT  17
              ||||||||| ||| |||
Sbjct  28712  ATTTCTGATTTTAATGT  28696


Range 4: 793731 to 793745

Score:22.2 bits(13), Expect:7.3, 
Identities:14/15(93%),  Gaps:0/15(0%), Strand: Plus/Minus

Query  3       TTCTGATATTACTGT  17
               || ||||||||||||
Sbjct  793745  TTATGATATTACTGT  793731


Range 5: 1246214 to 1246232

Score:22.2 bits(13), Expect:7.3, 
Identities:16/19(84%),  Gaps:0/19(0%), Strand: Plus/Minus

Query  1        ATTTCTGATATTACTGTCA  19
                || |||||||||  |||||
Sbjct  1246232  ATATCTGATATTTGTGTCA  1246214


Range 6: 1618559 to 1618573

Score:22.2 bits(13), Expect:7.3, 
Identities:14/15(93%),  Gaps:0/15(0%), Strand: Plus/Minus

Query  1        ATTTCTGATATTACT  15
                |||||| ||||||||
Sbjct  1618573  ATTTCTAATATTACT  1618559


Range 7: 1621913 to 1621927

Score:22.2 bits(13), Expect:7.3, 
Identities:14/15(93%),  Gaps:0/15(0%), Strand: Plus/Minus

Query  1        ATTTCTGATATTACT  15
                |||| ||||||||||
Sbjct  1621927  ATTTTTGATATTACT  1621913


Range 8: 2713723 to 2713739

Score:22.2 bits(13), Expect:7.3, 
Identities:15/17(88%),  Gaps:0/17(0%), Strand: Plus/Minus

Query  2        TTTCTGATATTACTGTC  18
                ||||| |||||||| ||
Sbjct  2713739  TTTCTAATATTACTATC  2713723


Range 9: 2810042 to 2810060

Score:22.2 bits(13), Expect:7.3, 
Identities:16/19(84%),  Gaps:0/19(0%), Strand: Plus/Minus

Query  1        ATTTCTGATATTACTGTCA  19
                |||||  ||||||| ||||
Sbjct  2810060  ATTTCCTATATTACAGTCA  2810042


Range 10: 2874889 to 2874907

Score:22.2 bits(13), Expect:7.3, 
Identities:16/19(84%),  Gaps:0/19(0%), Strand: Plus/Minus

Query  1        ATTTCTGATATTACTGTCA  19
                ||||||| | || ||||||
Sbjct  2874907  ATTTCTGGTTTTTCTGTCA  2874889


Range 11: 3508739 to 3508755

Score:22.2 bits(13), Expect:7.3, 
Identities:15/17(88%),  Gaps:0/17(0%), Strand: Plus/Minus

Query  3        TTCTGATATTACTGTCA  19
                || |||||||||| |||
Sbjct  3508755  TTTTGATATTACTTTCA  3508739


Range 12: 46232 to 46252

Score:22.2 bits(13), Expect:7.3, 
Identities:17/21(81%),  Gaps:0/21(0%), Strand: Plus/Plus

Query  2      TTTCTGATATTACTGTCACAG  22
              |||||  | ||||||| ||||
Sbjct  46232  TTTCTATTTTTACTGTTACAG  46252


Range 13: 125567 to 125581

Score:22.2 bits(13), Expect:7.3, 
Identities:14/15(93%),  Gaps:0/15(0%), Strand: Plus/Plus

Query  2       TTTCTGATATTACTG  16
               ||| |||||||||||
Sbjct  125567  TTTATGATATTACTG  125581


Range 14: 137395 to 137407

Score:22.2 bits(13), Expect:7.3, 
Identities:13/13(100%),  Gaps:0/13(0%), Strand: Plus/Plus

Query  1       ATTTCTGATATTA  13
               |||||||||||||
Sbjct  137395  ATTTCTGATATTA  137407


Range 15: 450262 to 450282

Score:22.2 bits(13), Expect:7.3, 
Identities:17/21(81%),  Gaps:0/21(0%), Strand: Plus/Plus

Query  2       TTTCTGATATTACTGTCACAG  22
               |||||||| ||  ||| ||||
Sbjct  450262  TTTCTGATTTTGTTGTAACAG  450282


Range 16: 1235296 to 1235318

Score:22.2 bits(13), Expect:7.3, 
Identities:18/23(78%),  Gaps:0/23(0%), Strand: Plus/Plus

Query  1        ATTTCTGATATTACTGTCACAGG  23
                ||| ||||||| ||||  | |||
Sbjct  1235296  ATTGCTGATATGACTGGAATAGG  1235318


Range 17: 2165840 to 2165862

Score:22.2 bits(13), Expect:7.3, 
Identities:18/23(78%),  Gaps:0/23(0%), Strand: Plus/Plus

Query  1        ATTTCTGATATTACTGTCACAGG  23
                ||||||| ||||| ||   ||||
Sbjct  2165840  ATTTCTGGTATTAATGGTTCAGG  2165862


Range 18: 2551816 to 2551834

Score:22.2 bits(13), Expect:7.3, 
Identities:16/19(84%),  Gaps:0/19(0%), Strand: Plus/Plus

Query  4        TCTGATATTACTGTCACAG  22
                ||||||||| ||||  |||
Sbjct  2551816  TCTGATATTCCTGTAGCAG  2551834


Range 19: 3420996 to 3421010

Score:22.2 bits(13), Expect:7.3, 
Identities:14/15(93%),  Gaps:0/15(0%), Strand: Plus/Plus

Query  3        TTCTGATATTACTGT  17
                ||||||| |||||||
Sbjct  3420996  TTCTGATGTTACTGT  3421010


Range 20: 3674171 to 3674183

Score:22.2 bits(13), Expect:7.3, 
Identities:13/13(100%),  Gaps:0/13(0%), Strand: Plus/Plus

Query  1        ATTTCTGATATTA  13
                |||||||||||||
Sbjct  3674171  ATTTCTGATATTA  3674183


Range 21: 4340901 to 4340923

Score:22.2 bits(13), Expect:7.3, 
Identities:18/23(78%),  Gaps:0/23(0%), Strand: Plus/Plus

Query  1        ATTTCTGATATTACTGTCACAGG  23
                |||||||||  || ||  |||||
Sbjct  4340901  ATTTCTGATCCTAGTGGTACAGG  4340923


Range 22: 64147 to 64158

Score:20.6 bits(12), Expect:22, 
Identities:12/12(100%),  Gaps:0/12(0%), Strand: Plus/Plus

Query  2      TTTCTGATATTA  13
              ||||||||||||
Sbjct  64147  TTTCTGATATTA  64158


Range 23: 121716 to 121729

Score:20.6 bits(12), Expect:22, 
Identities:13/14(93%),  Gaps:0/14(0%), Strand: Plus/Minus

Query  2       TTTCTGATATTACT  15
               |||| |||||||||
Sbjct  121729  TTTCAGATATTACT  121716


Range 24: 228085 to 228100

Score:20.6 bits(12), Expect:22, 
Identities:14/16(88%),  Gaps:0/16(0%), Strand: Plus/Plus

Query  2       TTTCTGATATTACTGT  17
               || | |||||||||||
Sbjct  228085  TTACAGATATTACTGT  228100


Range 25: 364920 to 364933

Score:20.6 bits(12), Expect:22, 
Identities:13/14(93%),  Gaps:0/14(0%), Strand: Plus/Plus

Query  10      ATTACTGTCACAGG  23
               || |||||||||||
Sbjct  364920  ATAACTGTCACAGG  364933


Range 26: 368234 to 368247

Score:20.6 bits(12), Expect:22, 
Identities:13/14(93%),  Gaps:0/14(0%), Strand: Plus/Plus

Query  2       TTTCTGATATTACT  15
               ||||||||| ||||
Sbjct  368234  TTTCTGATACTACT  368247


Range 27: 502085 to 502100

Score:20.6 bits(12), Expect:22, 
Identities:14/16(88%),  Gaps:0/16(0%), Strand: Plus/Plus

Query  8       ATATTACTGTCACAGG  23
               |||||||| |||| ||
Sbjct  502085  ATATTACTTTCACTGG  502100


Range 28: 524999 to 525012

Score:20.6 bits(12), Expect:22, 
Identities:13/14(93%),  Gaps:0/14(0%), Strand: Plus/Plus

Query  3       TTCTGATATTACTG  16
               ||||||||| ||||
Sbjct  524999  TTCTGATATAACTG  525012


Range 29: 693213 to 693226

Score:20.6 bits(12), Expect:22, 
Identities:13/14(93%),  Gaps:0/14(0%), Strand: Plus/Plus

Query  2       TTTCTGATATTACT  15
               |||||||||| |||
Sbjct  693213  TTTCTGATATAACT  693226


Range 30: 696245 to 696258

Score:20.6 bits(12), Expect:22, 
Identities:13/14(93%),  Gaps:0/14(0%), Strand: Plus/Plus

Query  1       ATTTCTGATATTAC  14
               |||||||||| |||
Sbjct  696245  ATTTCTGATAATAC  696258


Range 31: 759698 to 759711

Score:20.6 bits(12), Expect:22, 
Identities:13/14(93%),  Gaps:0/14(0%), Strand: Plus/Plus

Query  1       ATTTCTGATATTAC  14
               |||||| |||||||
Sbjct  759698  ATTTCTTATATTAC  759711


Range 32: 892813 to 892824

Score:20.6 bits(12), Expect:22, 
Identities:12/12(100%),  Gaps:0/12(0%), Strand: Plus/Minus

Query  6       TGATATTACTGT  17
               ||||||||||||
Sbjct  892824  TGATATTACTGT  892813


Range 33: 948047 to 948060

Score:20.6 bits(12), Expect:22, 
Identities:13/14(93%),  Gaps:0/14(0%), Strand: Plus/Minus

Query  10      ATTACTGTCACAGG  23
               |||| |||||||||
Sbjct  948060  ATTAGTGTCACAGG  948047


Range 34: 951100 to 951111

Score:20.6 bits(12), Expect:22, 
Identities:12/12(100%),  Gaps:0/12(0%), Strand: Plus/Plus

Query  2       TTTCTGATATTA  13
               ||||||||||||
Sbjct  951100  TTTCTGATATTA  951111


Range 35: 1118361 to 1118378

Score:20.6 bits(12), Expect:22, 
Identities:15/18(83%),  Gaps:0/18(0%), Strand: Plus/Plus

Query  4        TCTGATATTACTGTCACA  21
                |||| | ||||||| |||
Sbjct  1118361  TCTGCTGTTACTGTTACA  1118378


Range 36: 1120435 to 1120450

Score:20.6 bits(12), Expect:22, 
Identities:14/16(88%),  Gaps:0/16(0%), Strand: Plus/Plus

Query  2        TTTCTGATATTACTGT  17
                || ||||| |||||||
Sbjct  1120435  TTCCTGATGTTACTGT  1120450


Range 37: 1120476 to 1120493

Score:20.6 bits(12), Expect:22, 
Identities:15/18(83%),  Gaps:0/18(0%), Strand: Plus/Plus

Query  4        TCTGATATTACTGTCACA  21
                |||| |  ||||||||||
Sbjct  1120476  TCTGCTGCTACTGTCACA  1120493


Range 38: 1166845 to 1166856

Score:20.6 bits(12), Expect:22, 
Identities:12/12(100%),  Gaps:0/12(0%), Strand: Plus/Minus

Query  3        TTCTGATATTAC  14
                ||||||||||||
Sbjct  1166856  TTCTGATATTAC  1166845


Range 39: 1194960 to 1194979

Score:20.6 bits(12), Expect:22, 
Identities:16/20(80%),  Gaps:0/20(0%), Strand: Plus/Plus

Query  1        ATTTCTGATATTACTGTCAC  20
                ||||||| ||| ||| | ||
Sbjct  1194960  ATTTCTGTTATAACTTTAAC  1194979


Range 40: 1274364 to 1274377

Score:20.6 bits(12), Expect:22, 
Identities:13/14(93%),  Gaps:0/14(0%), Strand: Plus/Plus

Query  6        TGATATTACTGTCA  19
                |||||| |||||||
Sbjct  1274364  TGATATCACTGTCA  1274377


Range 41: 1298007 to 1298020

Score:20.6 bits(12), Expect:22, 
Identities:13/14(93%),  Gaps:0/14(0%), Strand: Plus/Plus

Query  5        CTGATATTACTGTC  18
                ||||||||| ||||
Sbjct  1298007  CTGATATTATTGTC  1298020


Range 42: 1337143 to 1337156

Score:20.6 bits(12), Expect:22, 
Identities:13/14(93%),  Gaps:0/14(0%), Strand: Plus/Minus

Query  3        TTCTGATATTACTG  16
                |||||||| |||||
Sbjct  1337156  TTCTGATAATACTG  1337143


Range 43: 1494265 to 1494280

Score:20.6 bits(12), Expect:22, 
Identities:14/16(88%),  Gaps:0/16(0%), Strand: Plus/Plus

Query  4        TCTGATATTACTGTCA  19
                ||| || |||||||||
Sbjct  1494265  TCTTATTTTACTGTCA  1494280


Range 44: 1588169 to 1588184

Score:20.6 bits(12), Expect:22, 
Identities:14/16(88%),  Gaps:0/16(0%), Strand: Plus/Plus

Query  7        GATATTACTGTCACAG  22
                || |||||||||| ||
Sbjct  1588169  GAAATTACTGTCATAG  1588184


Range 45: 1603789 to 1603800

Score:20.6 bits(12), Expect:22, 
Identities:12/12(100%),  Gaps:0/12(0%), Strand: Plus/Minus

Query  6        TGATATTACTGT  17
                ||||||||||||
Sbjct  1603800  TGATATTACTGT  1603789


Range 46: 1616123 to 1616144

Score:20.6 bits(12), Expect:22, 
Identities:17/22(77%),  Gaps:0/22(0%), Strand: Plus/Plus

Query  1        ATTTCTGATATTACTGTCACAG  22
                |||| | |||   |||||||||
Sbjct  1616123  ATTTGTAATAAAGCTGTCACAG  1616144


Range 47: 1682274 to 1682285

Score:20.6 bits(12), Expect:22, 
Identities:12/12(100%),  Gaps:0/12(0%), Strand: Plus/Plus

Query  3        TTCTGATATTAC  14
                ||||||||||||
Sbjct  1682274  TTCTGATATTAC  1682285


Range 48: 1760837 to 1760850

Score:20.6 bits(12), Expect:22, 
Identities:13/14(93%),  Gaps:0/14(0%), Strand: Plus/Plus

Query  6        TGATATTACTGTCA  19
                |||||||||| |||
Sbjct  1760837  TGATATTACTATCA  1760850


Range 49: 1764853 to 1764868

Score:20.6 bits(12), Expect:22, 
Identities:14/16(88%),  Gaps:0/16(0%), Strand: Plus/Plus

Query  2        TTTCTGATATTACTGT  17
                |||||||||||  |||
Sbjct  1764853  TTTCTGATATTTTTGT  1764868


Range 50: 1778719 to 1778734

Score:20.6 bits(12), Expect:22, 
Identities:14/16(88%),  Gaps:0/16(0%), Strand: Plus/Minus

Query  1        ATTTCTGATATTACTG  16
                |||||||| | |||||
Sbjct  1778734  ATTTCTGAGAATACTG  1778719


Range 51: 1828050 to 1828061

Score:20.6 bits(12), Expect:22, 
Identities:12/12(100%),  Gaps:0/12(0%), Strand: Plus/Minus

Query  4        TCTGATATTACT  15
                ||||||||||||
Sbjct  1828061  TCTGATATTACT  1828050


Range 52: 1879563 to 1879574

Score:20.6 bits(12), Expect:22, 
Identities:12/12(100%),  Gaps:0/12(0%), Strand: Plus/Minus

Query  1        ATTTCTGATATT  12
                ||||||||||||
Sbjct  1879574  ATTTCTGATATT  1879563


Range 53: 1939390 to 1939405

Score:20.6 bits(12), Expect:22, 
Identities:14/16(88%),  Gaps:0/16(0%), Strand: Plus/Minus

Query  1        ATTTCTGATATTACTG  16
                |||| |||||||| ||
Sbjct  1939405  ATTTTTGATATTAATG  1939390


Range 54: 1981968 to 1981981

Score:20.6 bits(12), Expect:22, 
Identities:13/14(93%),  Gaps:0/14(0%), Strand: Plus/Plus

Query  6        TGATATTACTGTCA  19
                ||||||||||| ||
Sbjct  1981968  TGATATTACTGCCA  1981981


Range 55: 2078386 to 2078399

Score:20.6 bits(12), Expect:22, 
Identities:13/14(93%),  Gaps:0/14(0%), Strand: Plus/Plus

Query  10       ATTACTGTCACAGG  23
                |||||||| |||||
Sbjct  2078386  ATTACTGTAACAGG  2078399


Range 56: 2086329 to 2086340

Score:20.6 bits(12), Expect:22, 
Identities:12/12(100%),  Gaps:0/12(0%), Strand: Plus/Plus

Query  4        TCTGATATTACT  15
                ||||||||||||
Sbjct  2086329  TCTGATATTACT  2086340


Range 57: 2144842 to 2144857

Score:20.6 bits(12), Expect:22, 
Identities:14/16(88%),  Gaps:0/16(0%), Strand: Plus/Minus

Query  2        TTTCTGATATTACTGT  17
                |||||||| || ||||
Sbjct  2144857  TTTCTGATTTTCCTGT  2144842


Range 58: 2178752 to 2178767

Score:20.6 bits(12), Expect:22, 
Identities:14/16(88%),  Gaps:0/16(0%), Strand: Plus/Minus

Query  1        ATTTCTGATATTACTG  16
                ||| ||||||| ||||
Sbjct  2178767  ATTACTGATATAACTG  2178752


Range 59: 2205582 to 2205595

Score:20.6 bits(12), Expect:22, 
Identities:13/14(93%),  Gaps:0/14(0%), Strand: Plus/Minus

Query  6        TGATATTACTGTCA  19
                |||||||||| |||
Sbjct  2205595  TGATATTACTCTCA  2205582


Range 60: 2323452 to 2323469

Score:20.6 bits(12), Expect:22, 
Identities:15/18(83%),  Gaps:0/18(0%), Strand: Plus/Plus

Query  6        TGATATTACTGTCACAGG  23
                || | ||||||| |||||
Sbjct  2323452  TGTTCTTACTGTTACAGG  2323469


Range 61: 2419884 to 2419901

Score:20.6 bits(12), Expect:22, 
Identities:15/18(83%),  Gaps:0/18(0%), Strand: Plus/Minus

Query  4        TCTGATATTACTGTCACA  21
                ||| | ||| ||||||||
Sbjct  2419901  TCTTAAATTGCTGTCACA  2419884


Range 62: 2474554 to 2474565

Score:20.6 bits(12), Expect:22, 
Identities:12/12(100%),  Gaps:0/12(0%), Strand: Plus/Minus

Query  3        TTCTGATATTAC  14
                ||||||||||||
Sbjct  2474565  TTCTGATATTAC  2474554


Range 63: 2487565 to 2487578

Score:20.6 bits(12), Expect:22, 
Identities:13/14(93%),  Gaps:0/14(0%), Strand: Plus/Minus

Query  3        TTCTGATATTACTG  16
                || |||||||||||
Sbjct  2487578  TTTTGATATTACTG  2487565


Range 64: 2583472 to 2583483

Score:20.6 bits(12), Expect:22, 
Identities:12/12(100%),  Gaps:0/12(0%), Strand: Plus/Minus

Query  1        ATTTCTGATATT  12
                ||||||||||||
Sbjct  2583483  ATTTCTGATATT  2583472


Range 65: 2665130 to 2665145

Score:20.6 bits(12), Expect:22, 
Identities:14/16(88%),  Gaps:0/16(0%), Strand: Plus/Plus

Query  2        TTTCTGATATTACTGT  17
                ||||||| || |||||
Sbjct  2665130  TTTCTGAAATGACTGT  2665145


Range 66: 2720774 to 2720795

Score:20.6 bits(12), Expect:22, 
Identities:17/22(77%),  Gaps:0/22(0%), Strand: Plus/Plus

Query  2        TTTCTGATATTACTGTCACAGG  23
                || | ||||||||  | |||||
Sbjct  2720774  TTGCAGATATTACAATGACAGG  2720795


Range 67: 2788469 to 2788480

Score:20.6 bits(12), Expect:22, 
Identities:12/12(100%),  Gaps:0/12(0%), Strand: Plus/Minus

Query  8        ATATTACTGTCA  19
                ||||||||||||
Sbjct  2788480  ATATTACTGTCA  2788469


Range 68: 2814366 to 2814377

Score:20.6 bits(12), Expect:22, 
Identities:12/12(100%),  Gaps:0/12(0%), Strand: Plus/Minus

Query  2        TTTCTGATATTA  13
                ||||||||||||
Sbjct  2814377  TTTCTGATATTA  2814366


Range 69: 2863103 to 2863114

Score:20.6 bits(12), Expect:22, 
Identities:12/12(100%),  Gaps:0/12(0%), Strand: Plus/Minus

Query  1        ATTTCTGATATT  12
                ||||||||||||
Sbjct  2863114  ATTTCTGATATT  2863103


Range 70: 2885224 to 2885235

Score:20.6 bits(12), Expect:22, 
Identities:12/12(100%),  Gaps:0/12(0%), Strand: Plus/Minus

Query  5        CTGATATTACTG  16
                ||||||||||||
Sbjct  2885235  CTGATATTACTG  2885224


Range 71: 2917443 to 2917454

Score:20.6 bits(12), Expect:22, 
Identities:12/12(100%),  Gaps:0/12(0%), Strand: Plus/Minus

Query  8        ATATTACTGTCA  19
                ||||||||||||
Sbjct  2917454  ATATTACTGTCA  2917443


Range 72: 2932552 to 2932573

Score:20.6 bits(12), Expect:22, 
Identities:17/22(77%),  Gaps:0/22(0%), Strand: Plus/Minus

Query  2        TTTCTGATATTACTGTCACAGG  23
                ||||  |||||||| | | |||
Sbjct  2932573  TTTCGCATATTACTCTTATAGG  2932552


Range 73: 2986452 to 2986471

Score:20.6 bits(12), Expect:22, 
Identities:16/20(80%),  Gaps:0/20(0%), Strand: Plus/Minus

Query  1        ATTTCTGATATTACTGTCAC  20
                || || | ||||||||| ||
Sbjct  2986471  ATCTCCGCTATTACTGTTAC  2986452


Range 74: 3045350 to 3045363

Score:20.6 bits(12), Expect:22, 
Identities:13/14(93%),  Gaps:0/14(0%), Strand: Plus/Minus

Query  1        ATTTCTGATATTAC  14
                |||| |||||||||
Sbjct  3045363  ATTTTTGATATTAC  3045350


Range 75: 3271083 to 3271098

Score:20.6 bits(12), Expect:22, 
Identities:14/16(88%),  Gaps:0/16(0%), Strand: Plus/Plus

Query  1        ATTTCTGATATTACTG  16
                |||||||| || ||||
Sbjct  3271083  ATTTCTGAAATGACTG  3271098


Range 76: 3311497 to 3311510

Score:20.6 bits(12), Expect:22, 
Identities:13/14(93%),  Gaps:0/14(0%), Strand: Plus/Minus

Query  2        TTTCTGATATTACT  15
                ||||| ||||||||
Sbjct  3311510  TTTCTTATATTACT  3311497


Range 77: 3436652 to 3436665

Score:20.6 bits(12), Expect:22, 
Identities:13/14(93%),  Gaps:0/14(0%), Strand: Plus/Minus

Query  6        TGATATTACTGTCA  19
                || |||||||||||
Sbjct  3436665  TGGTATTACTGTCA  3436652


Range 78: 3503401 to 3503414

Score:20.6 bits(12), Expect:22, 
Identities:13/14(93%),  Gaps:0/14(0%), Strand: Plus/Plus

Query  2        TTTCTGATATTACT  15
                |||||||| |||||
Sbjct  3503401  TTTCTGATTTTACT  3503414


Range 79: 3551424 to 3551437

Score:20.6 bits(12), Expect:22, 
Identities:13/14(93%),  Gaps:0/14(0%), Strand: Plus/Minus

Query  2        TTTCTGATATTACT  15
                ||||| ||||||||
Sbjct  3551437  TTTCTTATATTACT  3551424


Range 80: 3719032 to 3719051

Score:20.6 bits(12), Expect:22, 
Identities:16/20(80%),  Gaps:0/20(0%), Strand: Plus/Minus

Query  2        TTTCTGATATTACTGTCACA  21
                ||||||| | | |||| |||
Sbjct  3719051  TTTCTGAAAGTTCTGTTACA  3719032


Range 81: 3776376 to 3776387

Score:20.6 bits(12), Expect:22, 
Identities:12/12(100%),  Gaps:0/12(0%), Strand: Plus/Plus

Query  2        TTTCTGATATTA  13
                ||||||||||||
Sbjct  3776376  TTTCTGATATTA  3776387


Range 82: 3798485 to 3798496

Score:20.6 bits(12), Expect:22, 
Identities:12/12(100%),  Gaps:0/12(0%), Strand: Plus/Plus

Query  2        TTTCTGATATTA  13
                ||||||||||||
Sbjct  3798485  TTTCTGATATTA  3798496


Range 83: 3832111 to 3832122

Score:20.6 bits(12), Expect:22, 
Identities:12/12(100%),  Gaps:0/12(0%), Strand: Plus/Plus

Query  1        ATTTCTGATATT  12
                ||||||||||||
Sbjct  3832111  ATTTCTGATATT  3832122


Range 84: 3918416 to 3918431

Score:20.6 bits(12), Expect:22, 
Identities:14/16(88%),  Gaps:0/16(0%), Strand: Plus/Minus

Query  1        ATTTCTGATATTACTG  16
                |||||||  |||||||
Sbjct  3918431  ATTTCTGCCATTACTG  3918416


Range 85: 3961367 to 3961380

Score:20.6 bits(12), Expect:22, 
Identities:13/14(93%),  Gaps:0/14(0%), Strand: Plus/Plus

Query  9        TATTACTGTCACAG  22
                ||||||||| ||||
Sbjct  3961367  TATTACTGTAACAG  3961380


Range 86: 4015851 to 4015868

Score:20.6 bits(12), Expect:22, 
Identities:15/18(83%),  Gaps:0/18(0%), Strand: Plus/Plus

Query  2        TTTCTGATATTACTGTCA  19
                ||| | | ||||||||||
Sbjct  4015851  TTTTTAACATTACTGTCA  4015868


Range 87: 4062398 to 4062415

Score:20.6 bits(12), Expect:22, 
Identities:15/18(83%),  Gaps:0/18(0%), Strand: Plus/Plus

Query  1        ATTTCTGATATTACTGTC  18
                || | |||||||||| ||
Sbjct  4062398  ATATTTGATATTACTATC  4062415


Range 88: 4344954 to 4344965

Score:20.6 bits(12), Expect:22, 
Identities:12/12(100%),  Gaps:0/12(0%), Strand: Plus/Minus

Query  1        ATTTCTGATATT  12
                ||||||||||||
Sbjct  4344965  ATTTCTGATATT  4344954


Range 89: 4101 to 4113

Score:19.0 bits(11), Expect:66, 
Identities:12/13(92%),  Gaps:0/13(0%), Strand: Plus/Plus

Query  1     ATTTCTGATATTA  13
             |||||||||| ||
Sbjct  4101  ATTTCTGATAATA  4113


Range 90: 48951 to 48963

Score:19.0 bits(11), Expect:66, 
Identities:12/13(92%),  Gaps:0/13(0%), Strand: Plus/Minus

Query  4      TCTGATATTACTG  16
              ||||||||| |||
Sbjct  48963  TCTGATATTTCTG  48951


Range 91: 57652 to 57662

Score:19.0 bits(11), Expect:66, 
Identities:11/11(100%),  Gaps:0/11(0%), Strand: Plus/Minus

Query  4      TCTGATATTAC  14
              |||||||||||
Sbjct  57662  TCTGATATTAC  57652


Range 92: 78645 to 78655

Score:19.0 bits(11), Expect:66, 
Identities:11/11(100%),  Gaps:0/11(0%), Strand: Plus/Plus

Query  2      TTTCTGATATT  12
              |||||||||||
Sbjct  78645  TTTCTGATATT  78655


Range 93: 86663 to 86675

Score:19.0 bits(11), Expect:66, 
Identities:12/13(92%),  Gaps:0/13(0%), Strand: Plus/Plus

Query  1      ATTTCTGATATTA  13
              |||| ||||||||
Sbjct  86663  ATTTATGATATTA  86675


Range 94: 98119 to 98133

Score:19.0 bits(11), Expect:66, 
Identities:13/15(87%),  Gaps:0/15(0%), Strand: Plus/Minus

Query  2      TTTCTGATATTACTG  16
              ||||||||||  |||
Sbjct  98133  TTTCTGATATATCTG  98119


Range 95: 132922 to 132938

Score:19.0 bits(11), Expect:66, 
Identities:14/17(82%),  Gaps:0/17(0%), Strand: Plus/Plus

Query  3       TTCTGATATTACTGTCA  19
               ||| ||||  |||||||
Sbjct  132922  TTCAGATAGAACTGTCA  132938


Range 96: 156922 to 156934

Score:19.0 bits(11), Expect:66, 
Identities:12/13(92%),  Gaps:0/13(0%), Strand: Plus/Minus

Query  3       TTCTGATATTACT  15
               |||| ||||||||
Sbjct  156934  TTCTTATATTACT  156922


Range 97: 169818 to 169832

Score:19.0 bits(11), Expect:66, 
Identities:13/15(87%),  Gaps:0/15(0%), Strand: Plus/Minus

Query  3       TTCTGATATTACTGT  17
               |||||||| || |||
Sbjct  169832  TTCTGATACTATTGT  169818


Range 98: 174917 to 174933

Score:19.0 bits(11), Expect:66, 
Identities:14/17(82%),  Gaps:0/17(0%), Strand: Plus/Minus

Query  3       TTCTGATATTACTGTCA  19
               || |||||||| | |||
Sbjct  174933  TTATGATATTATTATCA  174917


Range 99: 192825 to 192837

Score:19.0 bits(11), Expect:66, 
Identities:12/13(92%),  Gaps:0/13(0%), Strand: Plus/Minus

Query  10      ATTACTGTCACAG  22
               |||| ||||||||
Sbjct  192837  ATTAATGTCACAG  192825


Range 100: 274010 to 274026

Score:19.0 bits(11), Expect:66, 
Identities:14/17(82%),  Gaps:0/17(0%), Strand: Plus/Plus

Query  3       TTCTGATATTACTGTCA  19
               ||||||||| | | |||
Sbjct  274010  TTCTGATATAAATATCA  274026


Range 101: 274013 to 274029

Score:19.0 bits(11), Expect:66, 
Identities:14/17(82%),  Gaps:0/17(0%), Strand: Plus/Minus

Query  3       TTCTGATATTACTGTCA  19
               ||||||||||  | |||
Sbjct  274029  TTCTGATATTTATATCA  274013


Range 102: 354992 to 355008

Score:19.0 bits(11), Expect:66, 
Identities:14/17(82%),  Gaps:0/17(0%), Strand: Plus/Plus

Query  3       TTCTGATATTACTGTCA  19
               || | |||||||| |||
Sbjct  354992  TTTTTATATTACTTTCA  355008


Range 103: 373893 to 373903

Score:19.0 bits(11), Expect:66, 
Identities:11/11(100%),  Gaps:0/11(0%), Strand: Plus/Minus

Query  9       TATTACTGTCA  19
               |||||||||||
Sbjct  373903  TATTACTGTCA  373893


Range 104: 394269 to 394289

Score:19.0 bits(11), Expect:66, 
Identities:16/21(76%),  Gaps:0/21(0%), Strand: Plus/Plus

Query  1       ATTTCTGATATTACTGTCACA  21
               ||||||| | ||||  | |||
Sbjct  394269  ATTTCTGTTTTTACAATAACA  394289


Range 105: 396973 to 396983

Score:19.0 bits(11), Expect:66, 
Identities:11/11(100%),  Gaps:0/11(0%), Strand: Plus/Plus

Query  2       TTTCTGATATT  12
               |||||||||||
Sbjct  396973  TTTCTGATATT  396983


Range 106: 401307 to 401319

Score:19.0 bits(11), Expect:66, 
Identities:12/13(92%),  Gaps:0/13(0%), Strand: Plus/Plus

Query  6       TGATATTACTGTC  18
               |||||||| ||||
Sbjct  401307  TGATATTATTGTC  401319


Range 107: 422767 to 422783

Score:19.0 bits(11), Expect:66, 
Identities:14/17(82%),  Gaps:0/17(0%), Strand: Plus/Plus

Query  6       TGATATTACTGTCACAG  22
               ||||||| | || ||||
Sbjct  422767  TGATATTTCAGTTACAG  422783


Range 108: 436582 to 436596

Score:19.0 bits(11), Expect:66, 
Identities:13/15(87%),  Gaps:0/15(0%), Strand: Plus/Plus

Query  1       ATTTCTGATATTACT  15
               ||||||| || ||||
Sbjct  436582  ATTTCTGCTACTACT  436596


Range 109: 462829 to 462843

Score:19.0 bits(11), Expect:66, 
Identities:13/15(87%),  Gaps:0/15(0%), Strand: Plus/Minus

Query  9       TATTACTGTCACAGG  23
               ||||||| | |||||
Sbjct  462843  TATTACTATAACAGG  462829


Range 110: 468254 to 468264

Score:19.0 bits(11), Expect:66, 
Identities:11/11(100%),  Gaps:0/11(0%), Strand: Plus/Minus

Query  1       ATTTCTGATAT  11
               |||||||||||
Sbjct  468264  ATTTCTGATAT  468254


Range 111: 471846 to 471860

Score:19.0 bits(11), Expect:66, 
Identities:13/15(87%),  Gaps:0/15(0%), Strand: Plus/Minus

Query  1       ATTTCTGATATTACT  15
               || || |||||||||
Sbjct  471860  ATCTCGGATATTACT  471846


Range 112: 476268 to 476282

Score:19.0 bits(11), Expect:66, 
Identities:13/15(87%),  Gaps:0/15(0%), Strand: Plus/Plus

Query  1       ATTTCTGATATTACT  15
               ||||||  |||||||
Sbjct  476268  ATTTCTTTTATTACT  476282


Range 113: 493604 to 493618

Score:19.0 bits(11), Expect:66, 
Identities:13/15(87%),  Gaps:0/15(0%), Strand: Plus/Plus

Query  1       ATTTCTGATATTACT  15
               || ||| ||||||||
Sbjct  493604  ATGTCTAATATTACT  493618


Range 114: 550818 to 550832

Score:19.0 bits(11), Expect:66, 
Identities:13/15(87%),  Gaps:0/15(0%), Strand: Plus/Minus

Query  3       TTCTGATATTACTGT  17
               ||||||| ||| |||
Sbjct  550832  TTCTGATTTTAATGT  550818


Range 115: 565493 to 565505

Score:19.0 bits(11), Expect:66, 
Identities:12/13(92%),  Gaps:0/13(0%), Strand: Plus/Plus

Query  10      ATTACTGTCACAG  22
               |||||||| ||||
Sbjct  565493  ATTACTGTAACAG  565505


Range 116: 590527 to 590541

Score:19.0 bits(11), Expect:66, 
Identities:13/15(87%),  Gaps:0/15(0%), Strand: Plus/Minus

Query  9       TATTACTGTCACAGG  23
               ||||| | |||||||
Sbjct  590541  TATTAATTTCACAGG  590527


Range 117: 596778 to 596792

Score:19.0 bits(11), Expect:66, 
Identities:13/15(87%),  Gaps:0/15(0%), Strand: Plus/Minus

Query  2       TTTCTGATATTACTG  16
               ||| ||||||| |||
Sbjct  596792  TTTATGATATTGCTG  596778


Range 118: 597140 to 597150

Score:19.0 bits(11), Expect:66, 
Identities:11/11(100%),  Gaps:0/11(0%), Strand: Plus/Plus

Query  6       TGATATTACTG  16
               |||||||||||
Sbjct  597140  TGATATTACTG  597150


Range 119: 615872 to 615884

Score:19.0 bits(11), Expect:66, 
Identities:12/13(92%),  Gaps:0/13(0%), Strand: Plus/Plus

Query  7       GATATTACTGTCA  19
               ||||||||| |||
Sbjct  615872  GATATTACTTTCA  615884


Range 120: 618278 to 618296

Score:19.0 bits(11), Expect:66, 
Identities:15/19(79%),  Gaps:0/19(0%), Strand: Plus/Plus

Query  1       ATTTCTGATATTACTGTCA  19
               ||| ||||||| | | |||
Sbjct  618278  ATTACTGATATGATTCTCA  618296


Range 121: 737725 to 737735

Score:19.0 bits(11), Expect:66, 
Identities:11/11(100%),  Gaps:0/11(0%), Strand: Plus/Minus

Query  10      ATTACTGTCAC  20
               |||||||||||
Sbjct  737735  ATTACTGTCAC  737725


Range 122: 788564 to 788580

Score:19.0 bits(11), Expect:66, 
Identities:14/17(82%),  Gaps:0/17(0%), Strand: Plus/Minus

Query  1       ATTTCTGATATTACTGT  17
               ||||  | |||||||||
Sbjct  788580  ATTTGAGTTATTACTGT  788564


Range 123: 835380 to 835394

Score:19.0 bits(11), Expect:66, 
Identities:13/15(87%),  Gaps:0/15(0%), Strand: Plus/Plus

Query  9       TATTACTGTCACAGG  23
               |||||||| ||| ||
Sbjct  835380  TATTACTGACACCGG  835394


Range 124: 839526 to 839542

Score:19.0 bits(11), Expect:66, 
Identities:14/17(82%),  Gaps:0/17(0%), Strand: Plus/Plus

Query  3       TTCTGATATTACTGTCA  19
               || | | ||||||||||
Sbjct  839526  TTGTAACATTACTGTCA  839542


Range 125: 855650 to 855662

Score:19.0 bits(11), Expect:66, 
Identities:12/13(92%),  Gaps:0/13(0%), Strand: Plus/Minus

Query  1       ATTTCTGATATTA  13
               |||||||| ||||
Sbjct  855662  ATTTCTGAAATTA  855650


Range 126: 891553 to 891571

Score:19.0 bits(11), Expect:66, 
Identities:15/19(79%),  Gaps:0/19(0%), Strand: Plus/Minus

Query  4       TCTGATATTACTGTCACAG  22
               ||||   ||||||| ||||
Sbjct  891571  TCTGTATTTACTGTTACAG  891553


Range 127: 972365 to 972381

Score:19.0 bits(11), Expect:66, 
Identities:14/17(82%),  Gaps:0/17(0%), Strand: Plus/Plus

Query  3       TTCTGATATTACTGTCA  19
               || | ||||||||| ||
Sbjct  972365  TTATAATATTACTGGCA  972381


Range 128: 1010715 to 1010731

Score:19.0 bits(11), Expect:66, 
Identities:14/17(82%),  Gaps:0/17(0%), Strand: Plus/Minus

Query  3        TTCTGATATTACTGTCA  19
                || |||||||  |||||
Sbjct  1010731  TTTTGATATTGTTGTCA  1010715


Range 129: 1019263 to 1019275

Score:19.0 bits(11), Expect:66, 
Identities:12/13(92%),  Gaps:0/13(0%), Strand: Plus/Plus

Query  11       TTACTGTCACAGG  23
                ||||||||| |||
Sbjct  1019263  TTACTGTCATAGG  1019275


Range 130: 1058930 to 1058946

Score:19.0 bits(11), Expect:66, 
Identities:14/17(82%),  Gaps:0/17(0%), Strand: Plus/Minus

Query  7        GATATTACTGTCACAGG  23
                || |||||||| | |||
Sbjct  1058946  GACATTACTGTAATAGG  1058930


Range 131: 1121041 to 1121055

Score:19.0 bits(11), Expect:66, 
Identities:13/15(87%),  Gaps:0/15(0%), Strand: Plus/Minus

Query  2        TTTCTGATATTACTG  16
                || ||||||| ||||
Sbjct  1121055  TTACTGATATAACTG  1121041


Range 132: 1128738 to 1128754

Score:19.0 bits(11), Expect:66, 
Identities:14/17(82%),  Gaps:0/17(0%), Strand: Plus/Minus

Query  3        TTCTGATATTACTGTCA  19
                || |||||||| | |||
Sbjct  1128754  TTTTGATATTAGTTTCA  1128738


Range 133: 1150770 to 1150780

Score:19.0 bits(11), Expect:66, 
Identities:11/11(100%),  Gaps:0/11(0%), Strand: Plus/Minus

Query  1        ATTTCTGATAT  11
                |||||||||||
Sbjct  1150780  ATTTCTGATAT  1150770


Range 134: 1189769 to 1189783

Score:19.0 bits(11), Expect:66, 
Identities:13/15(87%),  Gaps:0/15(0%), Strand: Plus/Minus

Query  3        TTCTGATATTACTGT  17
                || | ||||||||||
Sbjct  1189783  TTTTTATATTACTGT  1189769


Range 135: 1230977 to 1230989

Score:19.0 bits(11), Expect:66, 
Identities:12/13(92%),  Gaps:0/13(0%), Strand: Plus/Minus

Query  1        ATTTCTGATATTA  13
                ||||| |||||||
Sbjct  1230989  ATTTCAGATATTA  1230977


Range 136: 1262782 to 1262798

Score:19.0 bits(11), Expect:66, 
Identities:14/17(82%),  Gaps:0/17(0%), Strand: Plus/Plus

Query  1        ATTTCTGATATTACTGT  17
                |||| |||||||  |||
Sbjct  1262782  ATTTTTGATATTTTTGT  1262798


Range 137: 1302876 to 1302888

Score:19.0 bits(11), Expect:66, 
Identities:12/13(92%),  Gaps:0/13(0%), Strand: Plus/Plus

Query  3        TTCTGATATTACT  15
                |||||||||| ||
Sbjct  1302876  TTCTGATATTCCT  1302888


Range 138: 1328383 to 1328393

Score:19.0 bits(11), Expect:66, 
Identities:11/11(100%),  Gaps:0/11(0%), Strand: Plus/Plus

Query  9        TATTACTGTCA  19
                |||||||||||
Sbjct  1328383  TATTACTGTCA  1328393


Range 139: 1362060 to 1362078

Score:19.0 bits(11), Expect:66, 
Identities:15/19(79%),  Gaps:0/19(0%), Strand: Plus/Plus

Query  5        CTGATATTACTGTCACAGG  23
                ||| | ||||||| || ||
Sbjct  1362060  CTGGTTTTACTGTAACTGG  1362078


Range 140: 1398816 to 1398834

Score:19.0 bits(11), Expect:66, 
Identities:15/19(79%),  Gaps:0/19(0%), Strand: Plus/Plus

Query  1        ATTTCTGATATTACTGTCA  19
                |||||||| | || | |||
Sbjct  1398816  ATTTCTGAAAGTATTTTCA  1398834


Range 141: 1418609 to 1418619

Score:19.0 bits(11), Expect:66, 
Identities:11/11(100%),  Gaps:0/11(0%), Strand: Plus/Plus

Query  2        TTTCTGATATT  12
                |||||||||||
Sbjct  1418609  TTTCTGATATT  1418619


Range 142: 1439254 to 1439264

Score:19.0 bits(11), Expect:66, 
Identities:11/11(100%),  Gaps:0/11(0%), Strand: Plus/Minus

Query  1        ATTTCTGATAT  11
                |||||||||||
Sbjct  1439264  ATTTCTGATAT  1439254


Range 143: 1465835 to 1465853

Score:19.0 bits(11), Expect:66, 
Identities:15/19(79%),  Gaps:0/19(0%), Strand: Plus/Plus

Query  1        ATTTCTGATATTACTGTCA  19
                ||||||| || || | |||
Sbjct  1465835  ATTTCTGCTAATAATATCA  1465853


Range 144: 1471338 to 1471348

Score:19.0 bits(11), Expect:66, 
Identities:11/11(100%),  Gaps:0/11(0%), Strand: Plus/Plus

Query  3        TTCTGATATTA  13
                |||||||||||
Sbjct  1471338  TTCTGATATTA  1471348


Range 145: 1513408 to 1513420

Score:19.0 bits(11), Expect:66, 
Identities:12/13(92%),  Gaps:0/13(0%), Strand: Plus/Plus

Query  2        TTTCTGATATTAC  14
                ||||||| |||||
Sbjct  1513408  TTTCTGAAATTAC  1513420


Range 146: 1514022 to 1514036

Score:19.0 bits(11), Expect:66, 
Identities:13/15(87%),  Gaps:0/15(0%), Strand: Plus/Plus

Query  1        ATTTCTGATATTACT  15
                ||||||||||  |||
Sbjct  1514022  ATTTCTGATAACACT  1514036


Range 147: 1523554 to 1523566

Score:19.0 bits(11), Expect:66, 
Identities:12/13(92%),  Gaps:0/13(0%), Strand: Plus/Plus

Query  5        CTGATATTACTGT  17
                ||||| |||||||
Sbjct  1523554  CTGATGTTACTGT  1523566


Range 148: 1540424 to 1540436

Score:19.0 bits(11), Expect:66, 
Identities:12/13(92%),  Gaps:0/13(0%), Strand: Plus/Minus

Query  1        ATTTCTGATATTA  13
                || ||||||||||
Sbjct  1540436  ATATCTGATATTA  1540424


Range 149: 1546738 to 1546752

Score:19.0 bits(11), Expect:66, 
Identities:13/15(87%),  Gaps:0/15(0%), Strand: Plus/Plus

Query  1        ATTTCTGATATTACT  15
                || |||||||| |||
Sbjct  1546738  ATATCTGATATAACT  1546752


Range 150: 1553221 to 1553233

Score:19.0 bits(11), Expect:66, 
Identities:12/13(92%),  Gaps:0/13(0%), Strand: Plus/Plus

Query  1        ATTTCTGATATTA  13
                |||||||||| ||
Sbjct  1553221  ATTTCTGATAATA  1553233


Range 151: 1656366 to 1656376

Score:19.0 bits(11), Expect:66, 
Identities:11/11(100%),  Gaps:0/11(0%), Strand: Plus/Minus

Query  2        TTTCTGATATT  12
                |||||||||||
Sbjct  1656376  TTTCTGATATT  1656366


Range 152: 1680080 to 1680090

Score:19.0 bits(11), Expect:66, 
Identities:11/11(100%),  Gaps:0/11(0%), Strand: Plus/Plus

Query  5        CTGATATTACT  15
                |||||||||||
Sbjct  1680080  CTGATATTACT  1680090


Range 153: 1691062 to 1691074

Score:19.0 bits(11), Expect:66, 
Identities:12/13(92%),  Gaps:0/13(0%), Strand: Plus/Plus

Query  1        ATTTCTGATATTA  13
                |||||||||| ||
Sbjct  1691062  ATTTCTGATAGTA  1691074


Range 154: 1715750 to 1715766

Score:19.0 bits(11), Expect:66, 
Identities:14/17(82%),  Gaps:0/17(0%), Strand: Plus/Plus

Query  5        CTGATATTACTGTCACA  21
                ||||||| || ||| ||
Sbjct  1715750  CTGATATAACAGTCTCA  1715766


Range 155: 1751124 to 1751140

Score:19.0 bits(11), Expect:66, 
Identities:14/17(82%),  Gaps:0/17(0%), Strand: Plus/Minus

Query  6        TGATATTACTGTCACAG  22
                |||||||| ||| | ||
Sbjct  1751140  TGATATTAGTGTAAAAG  1751124


Range 156: 1759446 to 1759466

Score:19.0 bits(11), Expect:66, 
Identities:16/21(76%),  Gaps:0/21(0%), Strand: Plus/Plus

Query  1        ATTTCTGATATTACTGTCACA  21
                ||||||| ||||  |  ||||
Sbjct  1759446  ATTTCTGCTATTTTTTACACA  1759466


Range 157: 1873289 to 1873301

Score:19.0 bits(11), Expect:66, 
Identities:12/13(92%),  Gaps:0/13(0%), Strand: Plus/Minus

Query  3        TTCTGATATTACT  15
                || ||||||||||
Sbjct  1873301  TTTTGATATTACT  1873289


Range 158: 1881720 to 1881738

Score:19.0 bits(11), Expect:66, 
Identities:15/19(79%),  Gaps:0/19(0%), Strand: Plus/Plus

Query  4        TCTGATATTACTGTCACAG  22
                |||||||||| |  || ||
Sbjct  1881720  TCTGATATTAATAACATAG  1881738


Range 159: 1898765 to 1898779

Score:19.0 bits(11), Expect:66, 
Identities:13/15(87%),  Gaps:0/15(0%), Strand: Plus/Plus

Query  3        TTCTGATATTACTGT  17
                || ||||||| ||||
Sbjct  1898765  TTTTGATATTCCTGT  1898779


Range 160: 1911680 to 1911692

Score:19.0 bits(11), Expect:66, 
Identities:12/13(92%),  Gaps:0/13(0%), Strand: Plus/Plus

Query  1        ATTTCTGATATTA  13
                |||| ||||||||
Sbjct  1911680  ATTTGTGATATTA  1911692


Range 161: 1944542 to 1944556

Score:19.0 bits(11), Expect:66, 
Identities:13/15(87%),  Gaps:0/15(0%), Strand: Plus/Plus

Query  9        TATTACTGTCACAGG  23
                |||||||| || |||
Sbjct  1944542  TATTACTGCCATAGG  1944556


Range 162: 1999658 to 1999668

Score:19.0 bits(11), Expect:66, 
Identities:11/11(100%),  Gaps:0/11(0%), Strand: Plus/Plus

Query  5        CTGATATTACT  15
                |||||||||||
Sbjct  1999658  CTGATATTACT  1999668


Range 163: 2001039 to 2001055

Score:19.0 bits(11), Expect:66, 
Identities:14/17(82%),  Gaps:0/17(0%), Strand: Plus/Minus

Query  1        ATTTCTGATATTACTGT  17
                |||||||  | ||||||
Sbjct  2001055  ATTTCTGCCAATACTGT  2001039


Range 164: 2009310 to 2009322

Score:19.0 bits(11), Expect:66, 
Identities:12/13(92%),  Gaps:0/13(0%), Strand: Plus/Minus

Query  6        TGATATTACTGTC  18
                |||||||||| ||
Sbjct  2009322  TGATATTACTCTC  2009310


Range 165: 2020695 to 2020711

Score:19.0 bits(11), Expect:66, 
Identities:14/17(82%),  Gaps:0/17(0%), Strand: Plus/Plus

Query  3        TTCTGATATTACTGTCA  19
                || ||| || |||||||
Sbjct  2020695  TTTTGAGATAACTGTCA  2020711


Range 166: 2042048 to 2042060

Score:19.0 bits(11), Expect:66, 
Identities:12/13(92%),  Gaps:0/13(0%), Strand: Plus/Plus

Query  9        TATTACTGTCACA  21
                ||||||||| |||
Sbjct  2042048  TATTACTGTAACA  2042060


Range 167: 2071762 to 2071772

Score:19.0 bits(11), Expect:66, 
Identities:11/11(100%),  Gaps:0/11(0%), Strand: Plus/Plus

Query  6        TGATATTACTG  16
                |||||||||||
Sbjct  2071762  TGATATTACTG  2071772


Range 168: 2104143 to 2104161

Score:19.0 bits(11), Expect:66, 
Identities:15/19(79%),  Gaps:0/19(0%), Strand: Plus/Plus

Query  1        ATTTCTGATATTACTGTCA  19
                || ||||||| || | |||
Sbjct  2104143  ATCTCTGATACTATTCTCA  2104161


Range 169: 2126182 to 2126192

Score:19.0 bits(11), Expect:66, 
Identities:11/11(100%),  Gaps:0/11(0%), Strand: Plus/Minus

Query  7        GATATTACTGT  17
                |||||||||||
Sbjct  2126192  GATATTACTGT  2126182


Range 170: 2160091 to 2160103

Score:19.0 bits(11), Expect:66, 
Identities:12/13(92%),  Gaps:0/13(0%), Strand: Plus/Plus

Query  1        ATTTCTGATATTA  13
                |||||||||| ||
Sbjct  2160091  ATTTCTGATAGTA  2160103


Range 171: 2207345 to 2207357

Score:19.0 bits(11), Expect:66, 
Identities:12/13(92%),  Gaps:0/13(0%), Strand: Plus/Plus

Query  8        ATATTACTGTCAC  20
                |||||||||| ||
Sbjct  2207345  ATATTACTGTTAC  2207357


Range 172: 2207422 to 2207436

Score:19.0 bits(11), Expect:66, 
Identities:13/15(87%),  Gaps:0/15(0%), Strand: Plus/Minus

Query  1        ATTTCTGATATTACT  15
                |||| || |||||||
Sbjct  2207436  ATTTATGGTATTACT  2207422


Range 173: 2209515 to 2209527

Score:19.0 bits(11), Expect:66, 
Identities:12/13(92%),  Gaps:0/13(0%), Strand: Plus/Minus

Query  7        GATATTACTGTCA  19
                ||||||| |||||
Sbjct  2209527  GATATTATTGTCA  2209515


Range 174: 2209527 to 2209543

Score:19.0 bits(11), Expect:66, 
Identities:14/17(82%),  Gaps:0/17(0%), Strand: Plus/Minus

Query  6        TGATATTACTGTCACAG  22
                || ||||||| ||| ||
Sbjct  2209543  TGGTATTACTATCAGAG  2209527


Range 175: 2219961 to 2219975

Score:19.0 bits(11), Expect:66, 
Identities:13/15(87%),  Gaps:0/15(0%), Strand: Plus/Plus

Query  1        ATTTCTGATATTACT  15
                |||| | ||||||||
Sbjct  2219961  ATTTTTCATATTACT  2219975


Range 176: 2234434 to 2234444

Score:19.0 bits(11), Expect:66, 
Identities:11/11(100%),  Gaps:0/11(0%), Strand: Plus/Plus

Query  7        GATATTACTGT  17
                |||||||||||
Sbjct  2234434  GATATTACTGT  2234444


Range 177: 2236977 to 2236991

Score:19.0 bits(11), Expect:66, 
Identities:13/15(87%),  Gaps:0/15(0%), Strand: Plus/Minus

Query  8        ATATTACTGTCACAG  22
                |||||||||  ||||
Sbjct  2236991  ATATTACTGATACAG  2236977


Range 178: 2250068 to 2250078

Score:19.0 bits(11), Expect:66, 
Identities:11/11(100%),  Gaps:0/11(0%), Strand: Plus/Minus

Query  1        ATTTCTGATAT  11
                |||||||||||
Sbjct  2250078  ATTTCTGATAT  2250068


Range 179: 2255945 to 2255959

Score:19.0 bits(11), Expect:66, 
Identities:13/15(87%),  Gaps:0/15(0%), Strand: Plus/Plus

Query  1        ATTTCTGATATTACT  15
                || |||||||| |||
Sbjct  2255945  ATATCTGATATAACT  2255959


Range 180: 2264972 to 2264984

Score:19.0 bits(11), Expect:66, 
Identities:12/13(92%),  Gaps:0/13(0%), Strand: Plus/Minus

Query  6        TGATATTACTGTC  18
                || ||||||||||
Sbjct  2264984  TGGTATTACTGTC  2264972


Range 181: 2269746 to 2269758

Score:19.0 bits(11), Expect:66, 
Identities:12/13(92%),  Gaps:0/13(0%), Strand: Plus/Plus

Query  1        ATTTCTGATATTA  13
                || ||||||||||
Sbjct  2269746  ATATCTGATATTA  2269758


Range 182: 2289955 to 2289969

Score:19.0 bits(11), Expect:66, 
Identities:13/15(87%),  Gaps:0/15(0%), Strand: Plus/Minus

Query  1        ATTTCTGATATTACT  15
                |||  ||||||||||
Sbjct  2289969  ATTGTTGATATTACT  2289955


Range 183: 2296578 to 2296590

Score:19.0 bits(11), Expect:66, 
Identities:12/13(92%),  Gaps:0/13(0%), Strand: Plus/Plus

Query  1        ATTTCTGATATTA  13
                ||||||||| |||
Sbjct  2296578  ATTTCTGATTTTA  2296590


Range 184: 2319116 to 2319126

Score:19.0 bits(11), Expect:66, 
Identities:11/11(100%),  Gaps:0/11(0%), Strand: Plus/Minus

Query  3        TTCTGATATTA  13
                |||||||||||
Sbjct  2319126  TTCTGATATTA  2319116


Range 185: 2401890 to 2401906

Score:19.0 bits(11), Expect:66, 
Identities:14/17(82%),  Gaps:0/17(0%), Strand: Plus/Minus

Query  6        TGATATTACTGTCACAG  22
                ||||||| || | ||||
Sbjct  2401906  TGATATTCCTTTTACAG  2401890


Range 186: 2402763 to 2402773

Score:19.0 bits(11), Expect:66, 
Identities:11/11(100%),  Gaps:0/11(0%), Strand: Plus/Plus

Query  6        TGATATTACTG  16
                |||||||||||
Sbjct  2402763  TGATATTACTG  2402773


Range 187: 2409088 to 2409104

Score:19.0 bits(11), Expect:66, 
Identities:14/17(82%),  Gaps:0/17(0%), Strand: Plus/Minus

Query  1        ATTTCTGATATTACTGT  17
                ||||||| | || ||||
Sbjct  2409104  ATTTCTGCTTTTCCTGT  2409088


Range 188: 2442634 to 2442646

Score:19.0 bits(11), Expect:66, 
Identities:12/13(92%),  Gaps:0/13(0%), Strand: Plus/Plus

Query  2        TTTCTGATATTAC  14
                ||| |||||||||
Sbjct  2442634  TTTGTGATATTAC  2442646


Range 189: 2445328 to 2445342

Score:19.0 bits(11), Expect:66, 
Identities:13/15(87%),  Gaps:0/15(0%), Strand: Plus/Minus

Query  9        TATTACTGTCACAGG  23
                ||| ||| |||||||
Sbjct  2445342  TATAACTATCACAGG  2445328


Range 190: 2451941 to 2451953

Score:19.0 bits(11), Expect:66, 
Identities:12/13(92%),  Gaps:0/13(0%), Strand: Plus/Plus

Query  1        ATTTCTGATATTA  13
                || ||||||||||
Sbjct  2451941  ATGTCTGATATTA  2451953


Range 191: 2485596 to 2485608

Score:19.0 bits(11), Expect:66, 
Identities:12/13(92%),  Gaps:0/13(0%), Strand: Plus/Minus

Query  9        TATTACTGTCACA  21
                |||||||| ||||
Sbjct  2485608  TATTACTGCCACA  2485596


Range 192: 2508053 to 2508063

Score:19.0 bits(11), Expect:66, 
Identities:11/11(100%),  Gaps:0/11(0%), Strand: Plus/Minus

Query  1        ATTTCTGATAT  11
                |||||||||||
Sbjct  2508063  ATTTCTGATAT  2508053


Range 193: 2508941 to 2508955

Score:19.0 bits(11), Expect:66, 
Identities:13/15(87%),  Gaps:0/15(0%), Strand: Plus/Plus

Query  3        TTCTGATATTACTGT  17
                || ||||||| ||||
Sbjct  2508941  TTTTGATATTGCTGT  2508955


Range 194: 2512845 to 2512859

Score:19.0 bits(11), Expect:66, 
Identities:13/15(87%),  Gaps:0/15(0%), Strand: Plus/Minus

Query  2        TTTCTGATATTACTG  16
                || ||| ||||||||
Sbjct  2512859  TTGCTGTTATTACTG  2512845


Range 195: 2555632 to 2555644

Score:19.0 bits(11), Expect:66, 
Identities:12/13(92%),  Gaps:0/13(0%), Strand: Plus/Plus

Query  3        TTCTGATATTACT  15
                ||||||||| |||
Sbjct  2555632  TTCTGATATGACT  2555644


Range 196: 2568305 to 2568315

Score:19.0 bits(11), Expect:66, 
Identities:11/11(100%),  Gaps:0/11(0%), Strand: Plus/Minus

Query  1        ATTTCTGATAT  11
                |||||||||||
Sbjct  2568315  ATTTCTGATAT  2568305


Range 197: 2568969 to 2568981

Score:19.0 bits(11), Expect:66, 
Identities:12/13(92%),  Gaps:0/13(0%), Strand: Plus/Minus

Query  1        ATTTCTGATATTA  13
                ||| |||||||||
Sbjct  2568981  ATTACTGATATTA  2568969


Range 198: 2572265 to 2572281

Score:19.0 bits(11), Expect:66, 
Identities:14/17(82%),  Gaps:0/17(0%), Strand: Plus/Minus

Query  1        ATTTCTGATATTACTGT  17
                || | |||||||| |||
Sbjct  2572281  ATATTTGATATTATTGT  2572265


Range 199: 2583101 to 2583113

Score:19.0 bits(11), Expect:66, 
Identities:12/13(92%),  Gaps:0/13(0%), Strand: Plus/Minus

Query  1        ATTTCTGATATTA  13
                ||||| |||||||
Sbjct  2583113  ATTTCAGATATTA  2583101


Range 200: 2588198 to 2588208

Score:19.0 bits(11), Expect:66, 
Identities:11/11(100%),  Gaps:0/11(0%), Strand: Plus/Minus

Query  8        ATATTACTGTC  18
                |||||||||||
Sbjct  2588208  ATATTACTGTC  2588198


Range 201: 2594206 to 2594218

Score:19.0 bits(11), Expect:66, 
Identities:12/13(92%),  Gaps:0/13(0%), Strand: Plus/Plus

Query  1        ATTTCTGATATTA  13
                ||||| |||||||
Sbjct  2594206  ATTTCGGATATTA  2594218


Range 202: 2617069 to 2617079

Score:19.0 bits(11), Expect:66, 
Identities:11/11(100%),  Gaps:0/11(0%), Strand: Plus/Plus

Query  3        TTCTGATATTA  13
                |||||||||||
Sbjct  2617069  TTCTGATATTA  2617079


Range 203: 2621689 to 2621701

Score:19.0 bits(11), Expect:66, 
Identities:12/13(92%),  Gaps:0/13(0%), Strand: Plus/Minus

Query  7        GATATTACTGTCA  19
                ||||||||| |||
Sbjct  2621701  GATATTACTTTCA  2621689


Range 204: 2636195 to 2636211

Score:19.0 bits(11), Expect:66, 
Identities:14/17(82%),  Gaps:0/17(0%), Strand: Plus/Plus

Query  3        TTCTGATATTACTGTCA  19
                |||||||| || || ||
Sbjct  2636195  TTCTGATAATAATGGCA  2636211


Range 205: 2663903 to 2663917

Score:19.0 bits(11), Expect:66, 
Identities:13/15(87%),  Gaps:0/15(0%), Strand: Plus/Plus

Query  8        ATATTACTGTCACAG  22
                ||||||||||  |||
Sbjct  2663903  ATATTACTGTTTCAG  2663917


Range 206: 2673438 to 2673452

Score:19.0 bits(11), Expect:66, 
Identities:13/15(87%),  Gaps:0/15(0%), Strand: Plus/Minus

Query  5        CTGATATTACTGTCA  19
                || ||| ||||||||
Sbjct  2673452  CTAATACTACTGTCA  2673438


Range 207: 2682033 to 2682047

Score:19.0 bits(11), Expect:66, 
Identities:13/15(87%),  Gaps:0/15(0%), Strand: Plus/Plus

Query  1        ATTTCTGATATTACT  15
                |||| | ||||||||
Sbjct  2682033  ATTTTTTATATTACT  2682047


Range 208: 2682999 to 2683009

Score:19.0 bits(11), Expect:66, 
Identities:11/11(100%),  Gaps:0/11(0%), Strand: Plus/Plus

Query  3        TTCTGATATTA  13
                |||||||||||
Sbjct  2682999  TTCTGATATTA  2683009


Range 209: 2712896 to 2712908

Score:19.0 bits(11), Expect:66, 
Identities:12/13(92%),  Gaps:0/13(0%), Strand: Plus/Minus

Query  8        ATATTACTGTCAC  20
                ||| |||||||||
Sbjct  2712908  ATAGTACTGTCAC  2712896


Range 210: 2719121 to 2719135

Score:19.0 bits(11), Expect:66, 
Identities:13/15(87%),  Gaps:0/15(0%), Strand: Plus/Minus

Query  8        ATATTACTGTCACAG  22
                |||||  ||||||||
Sbjct  2719135  ATATTGATGTCACAG  2719121


Range 211: 2739017 to 2739029

Score:19.0 bits(11), Expect:66, 
Identities:12/13(92%),  Gaps:0/13(0%), Strand: Plus/Plus

Query  6        TGATATTACTGTC  18
                |||||||| ||||
Sbjct  2739017  TGATATTATTGTC  2739029


Range 212: 2757696 to 2757718

Score:19.0 bits(11), Expect:66, 
Identities:17/23(74%),  Gaps:0/23(0%), Strand: Plus/Plus

Query  1        ATTTCTGATATTACTGTCACAGG  23
                ||||   ||||||| || | |||
Sbjct  2757696  ATTTTACATATTACAGTTAGAGG  2757718


Range 213: 2763851 to 2763861

Score:19.0 bits(11), Expect:66, 
Identities:11/11(100%),  Gaps:0/11(0%), Strand: Plus/Minus

Query  5        CTGATATTACT  15
                |||||||||||
Sbjct  2763861  CTGATATTACT  2763851


Range 214: 2768828 to 2768842

Score:19.0 bits(11), Expect:66, 
Identities:13/15(87%),  Gaps:0/15(0%), Strand: Plus/Plus

Query  3        TTCTGATATTACTGT  17
                ||| ||| |||||||
Sbjct  2768828  TTCAGATTTTACTGT  2768842


Range 215: 2795986 to 2795998

Score:19.0 bits(11), Expect:66, 
Identities:12/13(92%),  Gaps:0/13(0%), Strand: Plus/Plus

Query  1        ATTTCTGATATTA  13
                ||||| |||||||
Sbjct  2795986  ATTTCAGATATTA  2795998


Range 216: 2814069 to 2814081

Score:19.0 bits(11), Expect:66, 
Identities:12/13(92%),  Gaps:0/13(0%), Strand: Plus/Minus

Query  4        TCTGATATTACTG  16
                |||| ||||||||
Sbjct  2814081  TCTGGTATTACTG  2814069


Range 217: 2830720 to 2830732

Score:19.0 bits(11), Expect:66, 
Identities:12/13(92%),  Gaps:0/13(0%), Strand: Plus/Minus

Query  5        CTGATATTACTGT  17
                ||||||||| |||
Sbjct  2830732  CTGATATTATTGT  2830720


Range 218: 2830989 to 2831001

Score:19.0 bits(11), Expect:66, 
Identities:12/13(92%),  Gaps:0/13(0%), Strand: Plus/Plus

Query  4        TCTGATATTACTG  16
                |||||||||| ||
Sbjct  2830989  TCTGATATTAATG  2831001


Range 219: 2873156 to 2873170

Score:19.0 bits(11), Expect:66, 
Identities:13/15(87%),  Gaps:0/15(0%), Strand: Plus/Plus

Query  1        ATTTCTGATATTACT  15
                |||||||  ||||||
Sbjct  2873156  ATTTCTGTAATTACT  2873170


Range 220: 2877712 to 2877728

Score:19.0 bits(11), Expect:66, 
Identities:14/17(82%),  Gaps:0/17(0%), Strand: Plus/Minus

Query  1        ATTTCTGATATTACTGT  17
                ||||||||  ||| |||
Sbjct  2877728  ATTTCTGACTTTATTGT  2877712


Range 221: 2887415 to 2887429

Score:19.0 bits(11), Expect:66, 
Identities:13/15(87%),  Gaps:0/15(0%), Strand: Plus/Minus

Query  2        TTTCTGATATTACTG  16
                ||| |||||||| ||
Sbjct  2887429  TTTTTGATATTAATG  2887415


Range 222: 2906759 to 2906771

Score:19.0 bits(11), Expect:66, 
Identities:12/13(92%),  Gaps:0/13(0%), Strand: Plus/Minus

Query  3        TTCTGATATTACT  15
                |||||||| ||||
Sbjct  2906771  TTCTGATAATACT  2906759


Range 223: 2913907 to 2913925

Score:19.0 bits(11), Expect:66, 
Identities:15/19(79%),  Gaps:0/19(0%), Strand: Plus/Minus

Query  5        CTGATATTACTGTCACAGG  23
                || ||||||| || | |||
Sbjct  2913925  CTAATATTACCGTTAGAGG  2913907


Range 224: 2974883 to 2974895

Score:19.0 bits(11), Expect:66, 
Identities:12/13(92%),  Gaps:0/13(0%), Strand: Plus/Plus

Query  1        ATTTCTGATATTA  13
                ||||||||| |||
Sbjct  2974883  ATTTCTGATTTTA  2974895


Range 225: 2996617 to 2996629

Score:19.0 bits(11), Expect:66, 
Identities:12/13(92%),  Gaps:0/13(0%), Strand: Plus/Minus

Query  3        TTCTGATATTACT  15
                ||||||| |||||
Sbjct  2996629  TTCTGATCTTACT  2996617


Range 226: 3013239 to 3013249

Score:19.0 bits(11), Expect:66, 
Identities:11/11(100%),  Gaps:0/11(0%), Strand: Plus/Minus

Query  6        TGATATTACTG  16
                |||||||||||
Sbjct  3013249  TGATATTACTG  3013239


Range 227: 3030631 to 3030643

Score:19.0 bits(11), Expect:66, 
Identities:12/13(92%),  Gaps:0/13(0%), Strand: Plus/Plus

Query  5        CTGATATTACTGT  17
                |||||||| ||||
Sbjct  3030631  CTGATATTCCTGT  3030643


Range 228: 3044489 to 3044507

Score:19.0 bits(11), Expect:66, 
Identities:15/19(79%),  Gaps:0/19(0%), Strand: Plus/Minus

Query  3        TTCTGATATTACTGTCACA  21
                |||||||||  || | |||
Sbjct  3044507  TTCTGATATGTCTTTTACA  3044489


Range 229: 3089790 to 3089806

Score:19.0 bits(11), Expect:66, 
Identities:14/17(82%),  Gaps:0/17(0%), Strand: Plus/Minus

Query  5        CTGATATTACTGTCACA  21
                |||||||| | || |||
Sbjct  3089806  CTGATATTGCAGTGACA  3089790


Range 230: 3104098 to 3104110

Score:19.0 bits(11), Expect:66, 
Identities:12/13(92%),  Gaps:0/13(0%), Strand: Plus/Minus

Query  7        GATATTACTGTCA  19
                ||||||||| |||
Sbjct  3104110  GATATTACTATCA  3104098


Range 231: 3118693 to 3118709

Score:19.0 bits(11), Expect:66, 
Identities:14/17(82%),  Gaps:0/17(0%), Strand: Plus/Plus

Query  7        GATATTACTGTCACAGG  23
                ||||||||| | | |||
Sbjct  3118693  GATATTACTATAAGAGG  3118709


Range 232: 3131386 to 3131396

Score:19.0 bits(11), Expect:66, 
Identities:11/11(100%),  Gaps:0/11(0%), Strand: Plus/Minus

Query  12       TACTGTCACAG  22
                |||||||||||
Sbjct  3131396  TACTGTCACAG  3131386


Range 233: 3174209 to 3174219

Score:19.0 bits(11), Expect:66, 
Identities:11/11(100%),  Gaps:0/11(0%), Strand: Plus/Minus

Query  1        ATTTCTGATAT  11
                |||||||||||
Sbjct  3174219  ATTTCTGATAT  3174209


Range 234: 3175910 to 3175922

Score:19.0 bits(11), Expect:66, 
Identities:12/13(92%),  Gaps:0/13(0%), Strand: Plus/Minus

Query  3        TTCTGATATTACT  15
                |||||||| ||||
Sbjct  3175922  TTCTGATACTACT  3175910


Range 235: 3184272 to 3184282

Score:19.0 bits(11), Expect:66, 
Identities:11/11(100%),  Gaps:0/11(0%), Strand: Plus/Minus

Query  4        TCTGATATTAC  14
                |||||||||||
Sbjct  3184282  TCTGATATTAC  3184272


Range 236: 3219054 to 3219068

Score:19.0 bits(11), Expect:66, 
Identities:13/15(87%),  Gaps:0/15(0%), Strand: Plus/Minus

Query  3        TTCTGATATTACTGT  17
                || ||||||| ||||
Sbjct  3219068  TTTTGATATTGCTGT  3219054


Range 237: 3227773 to 3227791

Score:19.0 bits(11), Expect:66, 
Identities:15/19(79%),  Gaps:0/19(0%), Strand: Plus/Minus

Query  3        TTCTGATATTACTGTCACA  21
                |||| |  ||||||| |||
Sbjct  3227791  TTCTAACCTTACTGTAACA  3227773


Range 238: 3240590 to 3240604

Score:19.0 bits(11), Expect:66, 
Identities:13/15(87%),  Gaps:0/15(0%), Strand: Plus/Minus

Query  1        ATTTCTGATATTACT  15
                |||| | ||||||||
Sbjct  3240604  ATTTATCATATTACT  3240590


Range 239: 3244681 to 3244693

Score:19.0 bits(11), Expect:66, 
Identities:12/13(92%),  Gaps:0/13(0%), Strand: Plus/Minus

Query  4        TCTGATATTACTG  16
                ||||||| |||||
Sbjct  3244693  TCTGATAATACTG  3244681


Range 240: 3303551 to 3303567

Score:19.0 bits(11), Expect:66, 
Identities:14/17(82%),  Gaps:0/17(0%), Strand: Plus/Minus

Query  1        ATTTCTGATATTACTGT  17
                |||||   |||||||||
Sbjct  3303567  ATTTCATCTATTACTGT  3303551


Range 241: 3303848 to 3303866

Score:19.0 bits(11), Expect:66, 
Identities:15/19(79%),  Gaps:0/19(0%), Strand: Plus/Minus

Query  2        TTTCTGATATTACTGTCAC  20
                || |||||||  |||| ||
Sbjct  3303866  TTCCTGATATATCTGTTAC  3303848


Range 242: 3318344 to 3318354

Score:19.0 bits(11), Expect:66, 
Identities:11/11(100%),  Gaps:0/11(0%), Strand: Plus/Minus

Query  2        TTTCTGATATT  12
                |||||||||||
Sbjct  3318354  TTTCTGATATT  3318344


Range 243: 3319395 to 3319409

Score:19.0 bits(11), Expect:66, 
Identities:13/15(87%),  Gaps:0/15(0%), Strand: Plus/Plus

Query  9        TATTACTGTCACAGG  23
                |||||||||  ||||
Sbjct  3319395  TATTACTGTTCCAGG  3319409


Range 244: 3323953 to 3323965

Score:19.0 bits(11), Expect:66, 
Identities:12/13(92%),  Gaps:0/13(0%), Strand: Plus/Plus

Query  1        ATTTCTGATATTA  13
                |||| ||||||||
Sbjct  3323953  ATTTATGATATTA  3323965


Range 245: 3331311 to 3331323

Score:19.0 bits(11), Expect:66, 
Identities:12/13(92%),  Gaps:0/13(0%), Strand: Plus/Minus

Query  1        ATTTCTGATATTA  13
                ||||||||| |||
Sbjct  3331323  ATTTCTGATGTTA  3331311


Range 246: 3361435 to 3361457

Score:19.0 bits(11), Expect:66, 
Identities:17/23(74%),  Gaps:0/23(0%), Strand: Plus/Minus

Query  1        ATTTCTGATATTACTGTCACAGG  23
                |||| |  | | || ||||||||
Sbjct  3361457  ATTTTTATTGTAACGGTCACAGG  3361435


Range 247: 3370850 to 3370860

Score:19.0 bits(11), Expect:66, 
Identities:11/11(100%),  Gaps:0/11(0%), Strand: Plus/Minus

Query  3        TTCTGATATTA  13
                |||||||||||
Sbjct  3370860  TTCTGATATTA  3370850


Range 248: 3426614 to 3426628

Score:19.0 bits(11), Expect:66, 
Identities:13/15(87%),  Gaps:0/15(0%), Strand: Plus/Plus

Query  1        ATTTCTGATATTACT  15
                |||| | ||||||||
Sbjct  3426614  ATTTATAATATTACT  3426628


Range 249: 3457150 to 3457168

Score:19.0 bits(11), Expect:66, 
Identities:15/19(79%),  Gaps:0/19(0%), Strand: Plus/Minus

Query  1        ATTTCTGATATTACTGTCA  19
                ||| ||  || ||||||||
Sbjct  3457168  ATTACTCTTACTACTGTCA  3457150


Range 250: 3494691 to 3494701

Score:19.0 bits(11), Expect:66, 
Identities:11/11(100%),  Gaps:0/11(0%), Strand: Plus/Plus

Query  2        TTTCTGATATT  12
                |||||||||||
Sbjct  3494691  TTTCTGATATT  3494701


Range 251: 3529925 to 3529943

Score:19.0 bits(11), Expect:66, 
Identities:15/19(79%),  Gaps:0/19(0%), Strand: Plus/Minus

Query  3        TTCTGATATTACTGTCACA  21
                |||||||| || | || ||
Sbjct  3529943  TTCTGATAATAATTTCTCA  3529925


Range 252: 3532059 to 3532073

Score:19.0 bits(11), Expect:66, 
Identities:13/15(87%),  Gaps:0/15(0%), Strand: Plus/Minus

Query  1        ATTTCTGATATTACT  15
                |||||||| | ||||
Sbjct  3532073  ATTTCTGAAAGTACT  3532059


Range 253: 3570050 to 3570060

Score:19.0 bits(11), Expect:66, 
Identities:11/11(100%),  Gaps:0/11(0%), Strand: Plus/Plus

Query  2        TTTCTGATATT  12
                |||||||||||
Sbjct  3570050  TTTCTGATATT  3570060


Range 254: 3614981 to 3614993

Score:19.0 bits(11), Expect:66, 
Identities:12/13(92%),  Gaps:0/13(0%), Strand: Plus/Minus

Query  6        TGATATTACTGTC  18
                |||||||||| ||
Sbjct  3614993  TGATATTACTATC  3614981


Range 255: 3619346 to 3619360

Score:19.0 bits(11), Expect:66, 
Identities:13/15(87%),  Gaps:0/15(0%), Strand: Plus/Plus

Query  3        TTCTGATATTACTGT  17
                ||||||| | |||||
Sbjct  3619346  TTCTGATGTAACTGT  3619360


Range 256: 3653485 to 3653497

Score:19.0 bits(11), Expect:66, 
Identities:12/13(92%),  Gaps:0/13(0%), Strand: Plus/Minus

Query  11       TTACTGTCACAGG  23
                ||| |||||||||
Sbjct  3653497  TTATTGTCACAGG  3653485


Range 257: 3687940 to 3687952

Score:19.0 bits(11), Expect:66, 
Identities:12/13(92%),  Gaps:0/13(0%), Strand: Plus/Plus

Query  3        TTCTGATATTACT  15
                |||||||| ||||
Sbjct  3687940  TTCTGATAGTACT  3687952


Range 258: 3738715 to 3738731

Score:19.0 bits(11), Expect:66, 
Identities:14/17(82%),  Gaps:0/17(0%), Strand: Plus/Minus

Query  5        CTGATATTACTGTCACA  21
                |||  |||||||| |||
Sbjct  3738731  CTGCAATTACTGTAACA  3738715


Range 259: 3762522 to 3762536

Score:19.0 bits(11), Expect:66, 
Identities:13/15(87%),  Gaps:0/15(0%), Strand: Plus/Plus

Query  1        ATTTCTGATATTACT  15
                ||||||  |||||||
Sbjct  3762522  ATTTCTTTTATTACT  3762536


Range 260: 3813063 to 3813075

Score:19.0 bits(11), Expect:66, 
Identities:12/13(92%),  Gaps:0/13(0%), Strand: Plus/Minus

Query  3        TTCTGATATTACT  15
                |||||||||| ||
Sbjct  3813075  TTCTGATATTTCT  3813063


Range 261: 3861080 to 3861094

Score:19.0 bits(11), Expect:66, 
Identities:13/15(87%),  Gaps:0/15(0%), Strand: Plus/Minus

Query  7        GATATTACTGTCACA  21
                ||||||||||  |||
Sbjct  3861094  GATATTACTGAAACA  3861080


Range 262: 3927044 to 3927062

Score:19.0 bits(11), Expect:66, 
Identities:15/19(79%),  Gaps:0/19(0%), Strand: Plus/Plus

Query  2        TTTCTGATATTACTGTCAC  20
                || ||  ||||||||| ||
Sbjct  3927044  TTGCTAGTATTACTGTAAC  3927062


Range 263: 3961059 to 3961075

Score:19.0 bits(11), Expect:66, 
Identities:14/17(82%),  Gaps:0/17(0%), Strand: Plus/Minus

Query  3        TTCTGATATTACTGTCA  19
                |||| ||  ||||||||
Sbjct  3961075  TTCTAATTATACTGTCA  3961059


Range 264: 3970245 to 3970257

Score:19.0 bits(11), Expect:66, 
Identities:12/13(92%),  Gaps:0/13(0%), Strand: Plus/Minus

Query  9        TATTACTGTCACA  21
                ||||| |||||||
Sbjct  3970257  TATTATTGTCACA  3970245


Range 265: 3974070 to 3974086

Score:19.0 bits(11), Expect:66, 
Identities:14/17(82%),  Gaps:0/17(0%), Strand: Plus/Minus

Query  1        ATTTCTGATATTACTGT  17
                ||||||||||  | |||
Sbjct  3974086  ATTTCTGATAAAAATGT  3974070


Range 266: 3989548 to 3989568

Score:19.0 bits(11), Expect:66, 
Identities:16/21(76%),  Gaps:0/21(0%), Strand: Plus/Plus

Query  1        ATTTCTGATATTACTGTCACA  21
                ||||| | || |  |||||||
Sbjct  3989548  ATTTCAGGTAGTTTTGTCACA  3989568


Range 267: 4000541 to 4000557

Score:19.0 bits(11), Expect:66, 
Identities:14/17(82%),  Gaps:0/17(0%), Strand: Plus/Plus

Query  2        TTTCTGATATTACTGTC  18
                || || ||||||| |||
Sbjct  4000541  TTCCTCATATTACAGTC  4000557


Range 268: 4013401 to 4013415

Score:19.0 bits(11), Expect:66, 
Identities:13/15(87%),  Gaps:0/15(0%), Strand: Plus/Plus

Query  2        TTTCTGATATTACTG  16
                ||||||||| || ||
Sbjct  4013401  TTTCTGATAATAGTG  4013415


Range 269: 4021170 to 4021182

Score:19.0 bits(11), Expect:66, 
Identities:12/13(92%),  Gaps:0/13(0%), Strand: Plus/Minus

Query  1        ATTTCTGATATTA  13
                ||| |||||||||
Sbjct  4021182  ATTCCTGATATTA  4021170


Range 270: 4025612 to 4025632

Score:19.0 bits(11), Expect:66, 
Identities:16/21(76%),  Gaps:0/21(0%), Strand: Plus/Plus

Query  1        ATTTCTGATATTACTGTCACA  21
                || ||||||||  || | |||
Sbjct  4025612  ATATCTGATATACCTCTTACA  4025632


Range 271: 4048023 to 4048039

Score:19.0 bits(11), Expect:66, 
Identities:14/17(82%),  Gaps:0/17(0%), Strand: Plus/Minus

Query  2        TTTCTGATATTACTGTC  18
                ||| | ||| |||||||
Sbjct  4048039  TTTGTAATAATACTGTC  4048023


Range 272: 4062164 to 4062176

Score:19.0 bits(11), Expect:66, 
Identities:12/13(92%),  Gaps:0/13(0%), Strand: Plus/Plus

Query  1        ATTTCTGATATTA  13
                |||||||||| ||
Sbjct  4062164  ATTTCTGATAATA  4062176


Range 273: 4079880 to 4079892

Score:19.0 bits(11), Expect:66, 
Identities:12/13(92%),  Gaps:0/13(0%), Strand: Plus/Minus

Query  3        TTCTGATATTACT  15
                ||||||| |||||
Sbjct  4079892  TTCTGATTTTACT  4079880


Range 274: 4086263 to 4086275

Score:19.0 bits(11), Expect:66, 
Identities:12/13(92%),  Gaps:0/13(0%), Strand: Plus/Minus

Query  4        TCTGATATTACTG  16
                || ||||||||||
Sbjct  4086275  TCAGATATTACTG  4086263


Range 275: 4110104 to 4110116

Score:19.0 bits(11), Expect:66, 
Identities:12/13(92%),  Gaps:0/13(0%), Strand: Plus/Minus

Query  9        TATTACTGTCACA  21
                ||||||||| |||
Sbjct  4110116  TATTACTGTGACA  4110104


Range 276: 4115722 to 4115736

Score:19.0 bits(11), Expect:66, 
Identities:13/15(87%),  Gaps:0/15(0%), Strand: Plus/Minus

Query  1        ATTTCTGATATTACT  15
                ||||||  |||||||
Sbjct  4115736  ATTTCTTTTATTACT  4115722


Range 277: 4126625 to 4126639

Score:19.0 bits(11), Expect:66, 
Identities:13/15(87%),  Gaps:0/15(0%), Strand: Plus/Minus

Query  1        ATTTCTGATATTACT  15
                |||| ||||||| ||
Sbjct  4126639  ATTTTTGATATTTCT  4126625


Range 278: 4133126 to 4133140

Score:19.0 bits(11), Expect:66, 
Identities:13/15(87%),  Gaps:0/15(0%), Strand: Plus/Plus

Query  2        TTTCTGATATTACTG  16
                |||||||| ||| ||
Sbjct  4133126  TTTCTGATTTTATTG  4133140


Range 279: 4151334 to 4151344

Score:19.0 bits(11), Expect:66, 
Identities:11/11(100%),  Gaps:0/11(0%), Strand: Plus/Minus

Query  1        ATTTCTGATAT  11
                |||||||||||
Sbjct  4151344  ATTTCTGATAT  4151334


Range 280: 4174173 to 4174189

Score:19.0 bits(11), Expect:66, 
Identities:14/17(82%),  Gaps:0/17(0%), Strand: Plus/Minus

Query  1        ATTTCTGATATTACTGT  17
                ||||||| ||| || ||
Sbjct  4174189  ATTTCTGTTATAACAGT  4174173


Range 281: 4206496 to 4206506

Score:19.0 bits(11), Expect:66, 
Identities:11/11(100%),  Gaps:0/11(0%), Strand: Plus/Plus

Query  1        ATTTCTGATAT  11
                |||||||||||
Sbjct  4206496  ATTTCTGATAT  4206506


Range 282: 4249823 to 4249835

Score:19.0 bits(11), Expect:66, 
Identities:12/13(92%),  Gaps:0/13(0%), Strand: Plus/Plus

Query  2        TTTCTGATATTAC  14
                || ||||||||||
Sbjct  4249823  TTACTGATATTAC  4249835


Range 283: 4263611 to 4263625

Score:19.0 bits(11), Expect:66, 
Identities:13/15(87%),  Gaps:0/15(0%), Strand: Plus/Minus

Query  3        TTCTGATATTACTGT  17
                ||| | |||||||||
Sbjct  4263625  TTCAGTTATTACTGT  4263611


Range 284: 4269829 to 4269843

Score:19.0 bits(11), Expect:66, 
Identities:13/15(87%),  Gaps:0/15(0%), Strand: Plus/Plus

Query  1        ATTTCTGATATTACT  15
                |||| | ||||||||
Sbjct  4269829  ATTTGTTATATTACT  4269843


Range 285: 4319084 to 4319102

Score:19.0 bits(11), Expect:66, 
Identities:15/19(79%),  Gaps:0/19(0%), Strand: Plus/Minus

Query  2        TTTCTGATATTACTGTCAC  20
                ||||||| | ||| || ||
Sbjct  4319102  TTTCTGAAAATACGGTTAC  4319084


Range 286: 4322952 to 4322964

Score:19.0 bits(11), Expect:66, 
Identities:12/13(92%),  Gaps:0/13(0%), Strand: Plus/Minus

Query  1        ATTTCTGATATTA  13
                ||||| |||||||
Sbjct  4322964  ATTTCAGATATTA  4322952


Range 287: 4325577 to 4325589

Score:19.0 bits(11), Expect:66, 
Identities:12/13(92%),  Gaps:0/13(0%), Strand: Plus/Minus

Query  3        TTCTGATATTACT  15
                |||||||| ||||
Sbjct  4325589  TTCTGATAATACT  4325577


Range 288: 20073 to 20086

Score:17.4 bits(10), Expect:198, 
Identities:12/14(86%),  Gaps:0/14(0%), Strand: Plus/Minus

Query  6      TGATATTACTGTCA  19
              |||||||||  |||
Sbjct  20086  TGATATTACAATCA  20073


Range 289: 53354 to 53363

Score:17.4 bits(10), Expect:198, 
Identities:10/10(100%),  Gaps:0/10(0%), Strand: Plus/Minus

Query  8      ATATTACTGT  17
              ||||||||||
Sbjct  53363  ATATTACTGT  53354


Range 290: 55115 to 55128

Score:17.4 bits(10), Expect:198, 
Identities:12/14(86%),  Gaps:0/14(0%), Strand: Plus/Minus

Query  3      TTCTGATATTACTG  16
              ||||||||| | ||
Sbjct  55128  TTCTGATATAAATG  55115


Range 291: 65432 to 65443

Score:17.4 bits(10), Expect:198, 
Identities:11/12(92%),  Gaps:0/12(0%), Strand: Plus/Minus

Query  5      CTGATATTACTG  16
              |||| |||||||
Sbjct  65443  CTGAAATTACTG  65432


Range 292: 87599 to 87612

Score:17.4 bits(10), Expect:198, 
Identities:12/14(86%),  Gaps:0/14(0%), Strand: Plus/Minus

Query  2      TTTCTGATATTACT  15
              |||||||| | |||
Sbjct  87612  TTTCTGATGTAACT  87599


Range 293: 92891 to 92908

Score:17.4 bits(10), Expect:198, 
Identities:14/18(78%),  Gaps:0/18(0%), Strand: Plus/Minus

Query  2      TTTCTGATATTACTGTCA  19
              ||| |  | |||||||||
Sbjct  92908  TTTTTACTGTTACTGTCA  92891


Range 294: 121107 to 121116

Score:17.4 bits(10), Expect:198, 
Identities:10/10(100%),  Gaps:0/10(0%), Strand: Plus/Minus

Query  3       TTCTGATATT  12
               ||||||||||
Sbjct  121116  TTCTGATATT  121107


Range 295: 158849 to 158864

Score:17.4 bits(10), Expect:198, 
Identities:13/16(81%),  Gaps:0/16(0%), Strand: Plus/Minus

Query  8       ATATTACTGTCACAGG  23
               |||||  | |||||||
Sbjct  158864  ATATTTTTCTCACAGG  158849


Range 296: 206201 to 206210

Score:17.4 bits(10), Expect:198, 
Identities:10/10(100%),  Gaps:0/10(0%), Strand: Plus/Minus

Query  5       CTGATATTAC  14
               ||||||||||
Sbjct  206210  CTGATATTAC  206201


Range 297: 229401 to 229412

Score:17.4 bits(10), Expect:198, 
Identities:11/12(92%),  Gaps:0/12(0%), Strand: Plus/Minus

Query  1       ATTTCTGATATT  12
               ||||||||| ||
Sbjct  229412  ATTTCTGATGTT  229401


Range 298: 241531 to 241552

Score:17.4 bits(10), Expect:198, 
Identities:16/22(73%),  Gaps:0/22(0%), Strand: Plus/Minus

Query  1       ATTTCTGATATTACTGTCACAG  22
               |||||||||  |  |||  |||
Sbjct  241552  ATTTCTGATGCTGGTGTTGCAG  241531


Range 299: 249135 to 249148

Score:17.4 bits(10), Expect:198, 
Identities:12/14(86%),  Gaps:0/14(0%), Strand: Plus/Minus

Query  1       ATTTCTGATATTAC  14
               |||| | |||||||
Sbjct  249148  ATTTTTTATATTAC  249135


Range 300: 257221 to 257232

Score:17.4 bits(10), Expect:198, 
Identities:11/12(92%),  Gaps:0/12(0%), Strand: Plus/Minus

Query  10      ATTACTGTCACA  21
               |||| |||||||
Sbjct  257232  ATTATTGTCACA  257221


Range 301: 274372 to 274381

Score:17.4 bits(10), Expect:198, 
Identities:10/10(100%),  Gaps:0/10(0%), Strand: Plus/Minus

Query  3       TTCTGATATT  12
               ||||||||||
Sbjct  274381  TTCTGATATT  274372


Range 302: 319856 to 319865

Score:17.4 bits(10), Expect:198, 
Identities:10/10(100%),  Gaps:0/10(0%), Strand: Plus/Minus

Query  2       TTTCTGATAT  11
               ||||||||||
Sbjct  319865  TTTCTGATAT  319856


Range 303: 329987 to 329998

Score:17.4 bits(10), Expect:198, 
Identities:11/12(92%),  Gaps:0/12(0%), Strand: Plus/Minus

Query  2       TTTCTGATATTA  13
               ||||||| ||||
Sbjct  329998  TTTCTGAAATTA  329987


Range 304: 335015 to 335032

Score:17.4 bits(10), Expect:198, 
Identities:14/18(78%),  Gaps:0/18(0%), Strand: Plus/Minus

Query  4       TCTGATATTACTGTCACA  21
               ||||||||  | || |||
Sbjct  335032  TCTGATATAGCAGTTACA  335015


Range 305: 342258 to 342269

Score:17.4 bits(10), Expect:198, 
Identities:11/12(92%),  Gaps:0/12(0%), Strand: Plus/Minus

Query  3       TTCTGATATTAC  14
               |||||||| |||
Sbjct  342269  TTCTGATACTAC  342258


Range 306: 349585 to 349596

Score:17.4 bits(10), Expect:198, 
Identities:11/12(92%),  Gaps:0/12(0%), Strand: Plus/Minus

Query  5       CTGATATTACTG  16
               ||||||| ||||
Sbjct  349596  CTGATATGACTG  349585


Range 307: 357794 to 357805

Score:17.4 bits(10), Expect:198, 
Identities:11/12(92%),  Gaps:0/12(0%), Strand: Plus/Minus

Query  2       TTTCTGATATTA  13
               |||| |||||||
Sbjct  357805  TTTCAGATATTA  357794


Range 308: 363853 to 363868

Score:17.4 bits(10), Expect:198, 
Identities:13/16(81%),  Gaps:0/16(0%), Strand: Plus/Minus

Query  1       ATTTCTGATATTACTG  16
               |||| | | |||||||
Sbjct  363868  ATTTTTAAAATTACTG  363853


Range 309: 375060 to 375071

Score:17.4 bits(10), Expect:198, 
Identities:11/12(92%),  Gaps:0/12(0%), Strand: Plus/Minus

Query  1       ATTTCTGATATT  12
               || |||||||||
Sbjct  375071  ATGTCTGATATT  375060


Range 310: 388260 to 388273

Score:17.4 bits(10), Expect:198, 
Identities:12/14(86%),  Gaps:0/14(0%), Strand: Plus/Minus

Query  3       TTCTGATATTACTG  16
               || |||||||| ||
Sbjct  388273  TTGTGATATTAATG  388260


Range 311: 418808 to 418821

Score:17.4 bits(10), Expect:198, 
Identities:12/14(86%),  Gaps:0/14(0%), Strand: Plus/Minus

Query  2       TTTCTGATATTACT  15
               ||| | ||||||||
Sbjct  418821  TTTTTAATATTACT  418808


Range 312: 422726 to 422739

Score:17.4 bits(10), Expect:198, 
Identities:12/14(86%),  Gaps:0/14(0%), Strand: Plus/Minus

Query  1       ATTTCTGATATTAC  14
               |||||||  |||||
Sbjct  422739  ATTTCTGGAATTAC  422726


Range 313: 437118 to 437131

Score:17.4 bits(10), Expect:198, 
Identities:12/14(86%),  Gaps:0/14(0%), Strand: Plus/Minus

Query  10      ATTACTGTCACAGG  23
               |||||||| | |||
Sbjct  437131  ATTACTGTTATAGG  437118


Range 314: 439509 to 439520

Score:17.4 bits(10), Expect:198, 
Identities:11/12(92%),  Gaps:0/12(0%), Strand: Plus/Minus

Query  2       TTTCTGATATTA  13
               ||||||| ||||
Sbjct  439520  TTTCTGAAATTA  439509


Range 315: 439689 to 439698

Score:17.4 bits(10), Expect:198, 
Identities:10/10(100%),  Gaps:0/10(0%), Strand: Plus/Minus

Query  7       GATATTACTG  16
               ||||||||||
Sbjct  439698  GATATTACTG  439689


Range 316: 470326 to 470337

Score:17.4 bits(10), Expect:198, 
Identities:11/12(92%),  Gaps:0/12(0%), Strand: Plus/Minus

Query  6       TGATATTACTGT  17
               |||| |||||||
Sbjct  470337  TGATTTTACTGT  470326


Range 317: 474716 to 474727

Score:17.4 bits(10), Expect:198, 
Identities:11/12(92%),  Gaps:0/12(0%), Strand: Plus/Minus

Query  1       ATTTCTGATATT  12
               ||||||||| ||
Sbjct  474727  ATTTCTGATTTT  474716


Range 318: 478281 to 478290

Score:17.4 bits(10), Expect:198, 
Identities:10/10(100%),  Gaps:0/10(0%), Strand: Plus/Minus

Query  4       TCTGATATTA  13
               ||||||||||
Sbjct  478290  TCTGATATTA  478281


Range 319: 485695 to 485708

Score:17.4 bits(10), Expect:198, 
Identities:12/14(86%),  Gaps:0/14(0%), Strand: Plus/Minus

Query  10      ATTACTGTCACAGG  23
               ||| | ||||||||
Sbjct  485708  ATTCCCGTCACAGG  485695


Range 320: 493964 to 493975

Score:17.4 bits(10), Expect:198, 
Identities:11/12(92%),  Gaps:0/12(0%), Strand: Plus/Minus

Query  2       TTTCTGATATTA  13
               ||||||| ||||
Sbjct  493975  TTTCTGACATTA  493964


Range 321: 513676 to 513689

Score:17.4 bits(10), Expect:198, 
Identities:12/14(86%),  Gaps:0/14(0%), Strand: Plus/Minus

Query  3       TTCTGATATTACTG  16
               ||||||||| | ||
Sbjct  513689  TTCTGATATAAATG  513676


Range 322: 536791 to 536800

Score:17.4 bits(10), Expect:198, 
Identities:10/10(100%),  Gaps:0/10(0%), Strand: Plus/Minus

Query  4       TCTGATATTA  13
               ||||||||||
Sbjct  536800  TCTGATATTA  536791


Range 323: 629800 to 629813

Score:17.4 bits(10), Expect:198, 
Identities:12/14(86%),  Gaps:0/14(0%), Strand: Plus/Minus

Query  2       TTTCTGATATTACT  15
               ||| | ||||||||
Sbjct  629813  TTTTTAATATTACT  629800


Range 324: 684056 to 684067

Score:17.4 bits(10), Expect:198, 
Identities:11/12(92%),  Gaps:0/12(0%), Strand: Plus/Minus

Query  1       ATTTCTGATATT  12
               || |||||||||
Sbjct  684067  ATATCTGATATT  684056


Range 325: 686090 to 686099

Score:17.4 bits(10), Expect:198, 
Identities:10/10(100%),  Gaps:0/10(0%), Strand: Plus/Minus

Query  4       TCTGATATTA  13
               ||||||||||
Sbjct  686099  TCTGATATTA  686090


Range 326: 702480 to 702491

Score:17.4 bits(10), Expect:198, 
Identities:11/12(92%),  Gaps:0/12(0%), Strand: Plus/Minus

Query  1       ATTTCTGATATT  12
               ||||||| ||||
Sbjct  702491  ATTTCTGCTATT  702480


Range 327: 766552 to 766563

Score:17.4 bits(10), Expect:198, 
Identities:11/12(92%),  Gaps:0/12(0%), Strand: Plus/Minus

Query  2       TTTCTGATATTA  13
               ||| ||||||||
Sbjct  766563  TTTATGATATTA  766552


Range 328: 767704 to 767715

Score:17.4 bits(10), Expect:198, 
Identities:11/12(92%),  Gaps:0/12(0%), Strand: Plus/Minus

Query  1       ATTTCTGATATT  12
               |||||||| |||
Sbjct  767715  ATTTCTGAAATT  767704


Range 329: 771945 to 771958

Score:17.4 bits(10), Expect:198, 
Identities:12/14(86%),  Gaps:0/14(0%), Strand: Plus/Minus

Query  1       ATTTCTGATATTAC  14
               |||||  |||||||
Sbjct  771958  ATTTCATATATTAC  771945


Range 330: 820306 to 820317

Score:17.4 bits(10), Expect:198, 
Identities:11/12(92%),  Gaps:0/12(0%), Strand: Plus/Minus

Query  2       TTTCTGATATTA  13
               ||| ||||||||
Sbjct  820317  TTTGTGATATTA  820306


Range 331: 830750 to 830761

Score:17.4 bits(10), Expect:198, 
Identities:11/12(92%),  Gaps:0/12(0%), Strand: Plus/Minus

Query  2       TTTCTGATATTA  13
               ||| ||||||||
Sbjct  830761  TTTTTGATATTA  830750


Range 332: 878911 to 878920

Score:17.4 bits(10), Expect:198, 
Identities:10/10(100%),  Gaps:0/10(0%), Strand: Plus/Minus

Query  6       TGATATTACT  15
               ||||||||||
Sbjct  878920  TGATATTACT  878911


Range 333: 922876 to 922885

Score:17.4 bits(10), Expect:198, 
Identities:10/10(100%),  Gaps:0/10(0%), Strand: Plus/Minus

Query  7       GATATTACTG  16
               ||||||||||
Sbjct  922885  GATATTACTG  922876


Range 334: 937218 to 937227

Score:17.4 bits(10), Expect:198, 
Identities:10/10(100%),  Gaps:0/10(0%), Strand: Plus/Minus

Query  3       TTCTGATATT  12
               ||||||||||
Sbjct  937227  TTCTGATATT  937218


Range 335: 950421 to 950430

Score:17.4 bits(10), Expect:198, 
Identities:10/10(100%),  Gaps:0/10(0%), Strand: Plus/Minus

Query  2       TTTCTGATAT  11
               ||||||||||
Sbjct  950430  TTTCTGATAT  950421


Range 336: 971760 to 971771

Score:17.4 bits(10), Expect:198, 
Identities:11/12(92%),  Gaps:0/12(0%), Strand: Plus/Minus

Query  1       ATTTCTGATATT  12
               ||||||||| ||
Sbjct  971771  ATTTCTGATTTT  971760


Range 337: 972654 to 972665

Score:17.4 bits(10), Expect:198, 
Identities:11/12(92%),  Gaps:0/12(0%), Strand: Plus/Minus

Query  1       ATTTCTGATATT  12
               ||||||||| ||
Sbjct  972665  ATTTCTGATGTT  972654


Range 338: 1012491 to 1012508

Score:17.4 bits(10), Expect:198, 
Identities:14/18(78%),  Gaps:0/18(0%), Strand: Plus/Minus

Query  1        ATTTCTGATATTACTGTC  18
                ||||||||  ||  ||||
Sbjct  1012508  ATTTCTGAGGTTGTTGTC  1012491


Range 339: 1028708 to 1028719

Score:17.4 bits(10), Expect:198, 
Identities:11/12(92%),  Gaps:0/12(0%), Strand: Plus/Minus

Query  1        ATTTCTGATATT  12
                |||| |||||||
Sbjct  1028719  ATTTTTGATATT  1028708


Range 340: 1034876 to 1034885

Score:17.4 bits(10), Expect:198, 
Identities:10/10(100%),  Gaps:0/10(0%), Strand: Plus/Minus

Query  6        TGATATTACT  15
                ||||||||||
Sbjct  1034885  TGATATTACT  1034876


Range 341: 1045753 to 1045764

Score:17.4 bits(10), Expect:198, 
Identities:11/12(92%),  Gaps:0/12(0%), Strand: Plus/Minus

Query  2        TTTCTGATATTA  13
                ||| ||||||||
Sbjct  1045764  TTTGTGATATTA  1045753


Range 342: 1107867 to 1107878

Score:17.4 bits(10), Expect:198, 
Identities:11/12(92%),  Gaps:0/12(0%), Strand: Plus/Minus

Query  1        ATTTCTGATATT  12
                |||| |||||||
Sbjct  1107878  ATTTTTGATATT  1107867


Range 343: 1149831 to 1149840

Score:17.4 bits(10), Expect:198, 
Identities:10/10(100%),  Gaps:0/10(0%), Strand: Plus/Minus

Query  1        ATTTCTGATA  10
                ||||||||||
Sbjct  1149840  ATTTCTGATA  1149831


Range 344: 1151065 to 1151080

Score:17.4 bits(10), Expect:198, 
Identities:13/16(81%),  Gaps:0/16(0%), Strand: Plus/Minus

Query  4        TCTGATATTACTGTCA  19
                |||  ||||||| |||
Sbjct  1151080  TCTATTATTACTTTCA  1151065


Range 345: 1160864 to 1160875

Score:17.4 bits(10), Expect:198, 
Identities:11/12(92%),  Gaps:0/12(0%), Strand: Plus/Minus

Query  1        ATTTCTGATATT  12
                |||| |||||||
Sbjct  1160875  ATTTATGATATT  1160864


Range 346: 1164113 to 1164126

Score:17.4 bits(10), Expect:198, 
Identities:12/14(86%),  Gaps:0/14(0%), Strand: Plus/Minus

Query  1        ATTTCTGATATTAC  14
                ||| ||||||| ||
Sbjct  1164126  ATTACTGATATCAC  1164113


Range 347: 1182787 to 1182798

Score:17.4 bits(10), Expect:198, 
Identities:11/12(92%),  Gaps:0/12(0%), Strand: Plus/Minus

Query  10       ATTACTGTCACA  21
                |||||||| |||
Sbjct  1182798  ATTACTGTTACA  1182787


Range 348: 1191702 to 1191711

Score:17.4 bits(10), Expect:198, 
Identities:10/10(100%),  Gaps:0/10(0%), Strand: Plus/Minus

Query  6        TGATATTACT  15
                ||||||||||
Sbjct  1191711  TGATATTACT  1191702


Range 349: 1210125 to 1210134

Score:17.4 bits(10), Expect:198, 
Identities:10/10(100%),  Gaps:0/10(0%), Strand: Plus/Minus

Query  8        ATATTACTGT  17
                ||||||||||
Sbjct  1210134  ATATTACTGT  1210125


Range 350: 1258507 to 1258516

Score:17.4 bits(10), Expect:198, 
Identities:10/10(100%),  Gaps:0/10(0%), Strand: Plus/Minus

Query  3        TTCTGATATT  12
                ||||||||||
Sbjct  1258516  TTCTGATATT  1258507


Range 351: 1261062 to 1261073

Score:17.4 bits(10), Expect:198, 
Identities:11/12(92%),  Gaps:0/12(0%), Strand: Plus/Minus

Query  3        TTCTGATATTAC  14
                |||| |||||||
Sbjct  1261073  TTCTAATATTAC  1261062


Range 352: 1286308 to 1286319

Score:17.4 bits(10), Expect:198, 
Identities:11/12(92%),  Gaps:0/12(0%), Strand: Plus/Minus

Query  5        CTGATATTACTG  16
                |||||||| |||
Sbjct  1286319  CTGATATTCCTG  1286308


Range 353: 1304115 to 1304126

Score:17.4 bits(10), Expect:198, 
Identities:11/12(92%),  Gaps:0/12(0%), Strand: Plus/Minus

Query  10       ATTACTGTCACA  21
                |||| |||||||
Sbjct  1304126  ATTAGTGTCACA  1304115


Range 354: 1326379 to 1326390

Score:17.4 bits(10), Expect:198, 
Identities:11/12(92%),  Gaps:0/12(0%), Strand: Plus/Minus

Query  10       ATTACTGTCACA  21
                |||||||| |||
Sbjct  1326390  ATTACTGTAACA  1326379


Range 355: 1344038 to 1344047

Score:17.4 bits(10), Expect:198, 
Identities:10/10(100%),  Gaps:0/10(0%), Strand: Plus/Minus

Query  2        TTTCTGATAT  11
                ||||||||||
Sbjct  1344047  TTTCTGATAT  1344038


Range 356: 1346725 to 1346736

Score:17.4 bits(10), Expect:198, 
Identities:11/12(92%),  Gaps:0/12(0%), Strand: Plus/Minus

Query  2        TTTCTGATATTA  13
                || |||||||||
Sbjct  1346736  TTGCTGATATTA  1346725


Range 357: 1356021 to 1356034

Score:17.4 bits(10), Expect:198, 
Identities:12/14(86%),  Gaps:0/14(0%), Strand: Plus/Minus

Query  8        ATATTACTGTCACA  21
                ||||||||| | ||
Sbjct  1356034  ATATTACTGACTCA  1356021


Range 358: 1414944 to 1414955

Score:17.4 bits(10), Expect:198, 
Identities:11/12(92%),  Gaps:0/12(0%), Strand: Plus/Minus

Query  1        ATTTCTGATATT  12
                || |||||||||
Sbjct  1414955  ATATCTGATATT  1414944


Range 359: 1438524 to 1438533

Score:17.4 bits(10), Expect:198, 
Identities:10/10(100%),  Gaps:0/10(0%), Strand: Plus/Minus

Query  6        TGATATTACT  15
                ||||||||||
Sbjct  1438533  TGATATTACT  1438524


Range 360: 1455721 to 1455730

Score:17.4 bits(10), Expect:198, 
Identities:10/10(100%),  Gaps:0/10(0%), Strand: Plus/Minus

Query  7        GATATTACTG  16
                ||||||||||
Sbjct  1455730  GATATTACTG  1455721


Range 361: 1465762 to 1465773

Score:17.4 bits(10), Expect:198, 
Identities:11/12(92%),  Gaps:0/12(0%), Strand: Plus/Minus

Query  2        TTTCTGATATTA  13
                ||||||||| ||
Sbjct  1465773  TTTCTGATAATA  1465762


Range 362: 1465846 to 1465855

Score:17.4 bits(10), Expect:198, 
Identities:10/10(100%),  Gaps:0/10(0%), Strand: Plus/Minus

Query  4        TCTGATATTA  13
                ||||||||||
Sbjct  1465855  TCTGATATTA  1465846


Range 363: 1488081 to 1488092

Score:17.4 bits(10), Expect:198, 
Identities:11/12(92%),  Gaps:0/12(0%), Strand: Plus/Minus

Query  8        ATATTACTGTCA  19
                |||||||| |||
Sbjct  1488092  ATATTACTTTCA  1488081


Range 364: 1546690 to 1546699

Score:17.4 bits(10), Expect:198, 
Identities:10/10(100%),  Gaps:0/10(0%), Strand: Plus/Minus

Query  2        TTTCTGATAT  11
                ||||||||||
Sbjct  1546699  TTTCTGATAT  1546690


Range 365: 1590066 to 1590075

Score:17.4 bits(10), Expect:198, 
Identities:10/10(100%),  Gaps:0/10(0%), Strand: Plus/Minus

Query  1        ATTTCTGATA  10
                ||||||||||
Sbjct  1590075  ATTTCTGATA  1590066


Range 366: 1592005 to 1592018

Score:17.4 bits(10), Expect:198, 
Identities:12/14(86%),  Gaps:0/14(0%), Strand: Plus/Minus

Query  6        TGATATTACTGTCA  19
                ||||||| || |||
Sbjct  1592018  TGATATTTCTCTCA  1592005


Range 367: 1598757 to 1598768

Score:17.4 bits(10), Expect:198, 
Identities:11/12(92%),  Gaps:0/12(0%), Strand: Plus/Minus

Query  1        ATTTCTGATATT  12
                |||| |||||||
Sbjct  1598768  ATTTATGATATT  1598757


Range 368: 1637659 to 1637676

Score:17.4 bits(10), Expect:198, 
Identities:14/18(78%),  Gaps:0/18(0%), Strand: Plus/Minus

Query  1        ATTTCTGATATTACTGTC  18
                || ||||||||  || ||
Sbjct  1637676  ATATCTGATATATCTATC  1637659


Range 369: 1671345 to 1671356

Score:17.4 bits(10), Expect:198, 
Identities:11/12(92%),  Gaps:0/12(0%), Strand: Plus/Minus

Query  8        ATATTACTGTCA  19
                |||| |||||||
Sbjct  1671356  ATATGACTGTCA  1671345


Range 370: 1693955 to 1693972

Score:17.4 bits(10), Expect:198, 
Identities:14/18(78%),  Gaps:0/18(0%), Strand: Plus/Minus

Query  2        TTTCTGATATTACTGTCA  19
                ||| |||||||   ||||
Sbjct  1693972  TTTGTGATATTTTAGTCA  1693955


Range 371: 1709229 to 1709240

Score:17.4 bits(10), Expect:198, 
Identities:11/12(92%),  Gaps:0/12(0%), Strand: Plus/Minus

Query  6        TGATATTACTGT  17
                || |||||||||
Sbjct  1709240  TGGTATTACTGT  1709229


Range 372: 1735393 to 1735402

Score:17.4 bits(10), Expect:198, 
Identities:10/10(100%),  Gaps:0/10(0%), Strand: Plus/Minus

Query  1        ATTTCTGATA  10
                ||||||||||
Sbjct  1735402  ATTTCTGATA  1735393


Range 373: 1758118 to 1758127

Score:17.4 bits(10), Expect:198, 
Identities:10/10(100%),  Gaps:0/10(0%), Strand: Plus/Minus

Query  3        TTCTGATATT  12
                ||||||||||
Sbjct  1758127  TTCTGATATT  1758118


Range 374: 1829373 to 1829384

Score:17.4 bits(10), Expect:198, 
Identities:11/12(92%),  Gaps:0/12(0%), Strand: Plus/Minus

Query  4        TCTGATATTACT  15
                |||| |||||||
Sbjct  1829384  TCTGTTATTACT  1829373


Range 375: 1832763 to 1832776

Score:17.4 bits(10), Expect:198, 
Identities:12/14(86%),  Gaps:0/14(0%), Strand: Plus/Minus

Query  10       ATTACTGTCACAGG  23
                ||| || |||||||
Sbjct  1832776  ATTTCTTTCACAGG  1832763


Range 376: 1842909 to 1842920

Score:17.4 bits(10), Expect:198, 
Identities:11/12(92%),  Gaps:0/12(0%), Strand: Plus/Minus

Query  1        ATTTCTGATATT  12
                ||||||| ||||
Sbjct  1842920  ATTTCTGCTATT  1842909


Range 377: 1876033 to 1876054

Score:17.4 bits(10), Expect:198, 
Identities:16/22(73%),  Gaps:0/22(0%), Strand: Plus/Minus

Query  1        ATTTCTGATATTACTGTCACAG  22
                ||||||||| | | |  || ||
Sbjct  1876054  ATTTCTGATTTAATTTCCAAAG  1876033


Range 378: 1900240 to 1900249

Score:17.4 bits(10), Expect:198, 
Identities:10/10(100%),  Gaps:0/10(0%), Strand: Plus/Minus

Query  6        TGATATTACT  15
                ||||||||||
Sbjct  1900249  TGATATTACT  1900240


Range 379: 1921928 to 1921943

Score:17.4 bits(10), Expect:198, 
Identities:13/16(81%),  Gaps:0/16(0%), Strand: Plus/Minus

Query  4        TCTGATATTACTGTCA  19
                ||| | ||||||| ||
Sbjct  1921943  TCTTAGATTACTGGCA  1921928


Range 380: 1962379 to 1962390

Score:17.4 bits(10), Expect:198, 
Identities:11/12(92%),  Gaps:0/12(0%), Strand: Plus/Minus

Query  1        ATTTCTGATATT  12
                ||| ||||||||
Sbjct  1962390  ATTCCTGATATT  1962379


Range 381: 1965734 to 1965745

Score:17.4 bits(10), Expect:198, 
Identities:11/12(92%),  Gaps:0/12(0%), Strand: Plus/Minus

Query  2        TTTCTGATATTA  13
                ||||||| ||||
Sbjct  1965745  TTTCTGAAATTA  1965734


Range 382: 1970193 to 1970204

Score:17.4 bits(10), Expect:198, 
Identities:11/12(92%),  Gaps:0/12(0%), Strand: Plus/Minus

Query  12       TACTGTCACAGG  23
                || |||||||||
Sbjct  1970204  TAATGTCACAGG  1970193


Range 383: 1977744 to 1977755

Score:17.4 bits(10), Expect:198, 
Identities:11/12(92%),  Gaps:0/12(0%), Strand: Plus/Minus

Query  8        ATATTACTGTCA  19
                ||||||||| ||
Sbjct  1977755  ATATTACTGCCA  1977744


Range 384: 1997208 to 1997225

Score:17.4 bits(10), Expect:198, 
Identities:14/18(78%),  Gaps:0/18(0%), Strand: Plus/Minus

Query  1        ATTTCTGATATTACTGTC  18
                || |||   |||||||||
Sbjct  1997225  ATATCTATAATTACTGTC  1997208


Range 385: 2002686 to 2002699

Score:17.4 bits(10), Expect:198, 
Identities:12/14(86%),  Gaps:0/14(0%), Strand: Plus/Minus

Query  2        TTTCTGATATTACT  15
                |||  |||||||||
Sbjct  2002699  TTTTAGATATTACT  2002686


Range 386: 2011555 to 2011564

Score:17.4 bits(10), Expect:198, 
Identities:10/10(100%),  Gaps:0/10(0%), Strand: Plus/Minus

Query  2        TTTCTGATAT  11
                ||||||||||
Sbjct  2011564  TTTCTGATAT  2011555


Range 387: 2015440 to 2015449

Score:17.4 bits(10), Expect:198, 
Identities:10/10(100%),  Gaps:0/10(0%), Strand: Plus/Minus

Query  1        ATTTCTGATA  10
                ||||||||||
Sbjct  2015449  ATTTCTGATA  2015440


Range 388: 2029510 to 2029519

Score:17.4 bits(10), Expect:198, 
Identities:10/10(100%),  Gaps:0/10(0%), Strand: Plus/Minus

Query  1        ATTTCTGATA  10
                ||||||||||
Sbjct  2029519  ATTTCTGATA  2029510


Range 389: 2062733 to 2062742

Score:17.4 bits(10), Expect:198, 
Identities:10/10(100%),  Gaps:0/10(0%), Strand: Plus/Minus

Query  7        GATATTACTG  16
                ||||||||||
Sbjct  2062742  GATATTACTG  2062733


Range 390: 2084771 to 2084782

Score:17.4 bits(10), Expect:198, 
Identities:11/12(92%),  Gaps:0/12(0%), Strand: Plus/Minus

Query  4        TCTGATATTACT  15
                |||||||| |||
Sbjct  2084782  TCTGATATAACT  2084771


Range 391: 2085943 to 2085956

Score:17.4 bits(10), Expect:198, 
Identities:12/14(86%),  Gaps:0/14(0%), Strand: Plus/Minus

Query  6        TGATATTACTGTCA  19
                |||||||| || ||
Sbjct  2085956  TGATATTAATGCCA  2085943


Range 392: 2091499 to 2091510

Score:17.4 bits(10), Expect:198, 
Identities:11/12(92%),  Gaps:0/12(0%), Strand: Plus/Minus

Query  2        TTTCTGATATTA  13
                ||| ||||||||
Sbjct  2091510  TTTTTGATATTA  2091499


Range 393: 2121775 to 2121784

Score:17.4 bits(10), Expect:198, 
Identities:10/10(100%),  Gaps:0/10(0%), Strand: Plus/Minus

Query  3        TTCTGATATT  12
                ||||||||||
Sbjct  2121784  TTCTGATATT  2121775


Range 394: 2130838 to 2130851

Score:17.4 bits(10), Expect:198, 
Identities:12/14(86%),  Gaps:0/14(0%), Strand: Plus/Minus

Query  6        TGATATTACTGTCA  19
                ||||||| || |||
Sbjct  2130851  TGATATTCCTATCA  2130838


Range 395: 2152282 to 2152297

Score:17.4 bits(10), Expect:198, 
Identities:13/16(81%),  Gaps:0/16(0%), Strand: Plus/Minus

Query  7        GATATTACTGTCACAG  22
                ||||||| ||  ||||
Sbjct  2152297  GATATTAATGAGACAG  2152282


Range 396: 2171087 to 2171096

Score:17.4 bits(10), Expect:198, 
Identities:10/10(100%),  Gaps:0/10(0%), Strand: Plus/Minus

Query  2        TTTCTGATAT  11
                ||||||||||
Sbjct  2171096  TTTCTGATAT  2171087


Range 397: 2186626 to 2186641

Score:17.4 bits(10), Expect:198, 
Identities:13/16(81%),  Gaps:0/16(0%), Strand: Plus/Minus

Query  8        ATATTACTGTCACAGG  23
                |||||||| | | |||
Sbjct  2186641  ATATTACTTTTATAGG  2186626


Range 398: 2222846 to 2222855

Score:17.4 bits(10), Expect:198, 
Identities:10/10(100%),  Gaps:0/10(0%), Strand: Plus/Minus

Query  5        CTGATATTAC  14
                ||||||||||
Sbjct  2222855  CTGATATTAC  2222846


Range 399: 2238673 to 2238684

Score:17.4 bits(10), Expect:198, 
Identities:11/12(92%),  Gaps:0/12(0%), Strand: Plus/Minus

Query  6        TGATATTACTGT  17
                ||||||||| ||
Sbjct  2238684  TGATATTACAGT  2238673


Range 400: 2287292 to 2287301

Score:17.4 bits(10), Expect:198, 
Identities:10/10(100%),  Gaps:0/10(0%), Strand: Plus/Minus

Query  6        TGATATTACT  15
                ||||||||||
Sbjct  2287301  TGATATTACT  2287292


Range 401: 2288746 to 2288757

Score:17.4 bits(10), Expect:198, 
Identities:11/12(92%),  Gaps:0/12(0%), Strand: Plus/Minus

Query  1        ATTTCTGATATT  12
                ||||||| ||||
Sbjct  2288757  ATTTCTGGTATT  2288746


Range 402: 2317778 to 2317791

Score:17.4 bits(10), Expect:198, 
Identities:12/14(86%),  Gaps:0/14(0%), Strand: Plus/Minus

Query  2        TTTCTGATATTACT  15
                || ||||||| |||
Sbjct  2317791  TTCCTGATATAACT  2317778


Range 403: 2327990 to 2327999

Score:17.4 bits(10), Expect:198, 
Identities:10/10(100%),  Gaps:0/10(0%), Strand: Plus/Minus

Query  1        ATTTCTGATA  10
                ||||||||||
Sbjct  2327999  ATTTCTGATA  2327990


Range 404: 2391792 to 2391803

Score:17.4 bits(10), Expect:198, 
Identities:11/12(92%),  Gaps:0/12(0%), Strand: Plus/Minus

Query  8        ATATTACTGTCA  19
                ||||||||| ||
Sbjct  2391803  ATATTACTGCCA  2391792


Range 405: 2406773 to 2406784

Score:17.4 bits(10), Expect:198, 
Identities:11/12(92%),  Gaps:0/12(0%), Strand: Plus/Minus

Query  1        ATTTCTGATATT  12
                ||| ||||||||
Sbjct  2406784  ATTCCTGATATT  2406773


Range 406: 2412065 to 2412082

Score:17.4 bits(10), Expect:198, 
Identities:14/18(78%),  Gaps:0/18(0%), Strand: Plus/Minus

Query  2        TTTCTGATATTACTGTCA  19
                |||||||  ||| || ||
Sbjct  2412082  TTTCTGACTTTAGTGCCA  2412065


Range 407: 2413549 to 2413566

Score:17.4 bits(10), Expect:198, 
Identities:14/18(78%),  Gaps:0/18(0%), Strand: Plus/Minus

Query  2        TTTCTGATATTACTGTCA  19
                |||||||  ||| || ||
Sbjct  2413566  TTTCTGACTTTAGTGCCA  2413549


Range 408: 2421521 to 2421534

Score:17.4 bits(10), Expect:198, 
Identities:12/14(86%),  Gaps:0/14(0%), Strand: Plus/Minus

Query  9        TATTACTGTCACAG  22
                ||||  ||||||||
Sbjct  2421534  TATTGGTGTCACAG  2421521


Range 409: 2428019 to 2428034

Score:17.4 bits(10), Expect:198, 
Identities:13/16(81%),  Gaps:0/16(0%), Strand: Plus/Minus

Query  1        ATTTCTGATATTACTG  16
                || ||||  |||||||
Sbjct  2428034  ATATCTGCCATTACTG  2428019


Range 410: 2445298 to 2445315

Score:17.4 bits(10), Expect:198, 
Identities:14/18(78%),  Gaps:0/18(0%), Strand: Plus/Minus

Query  6        TGATATTACTGTCACAGG  23
                || ||||||||  || ||
Sbjct  2445315  TGGTATTACTGGTACTGG  2445298


Range 411: 2475434 to 2475447

Score:17.4 bits(10), Expect:198, 
Identities:12/14(86%),  Gaps:0/14(0%), Strand: Plus/Minus

Query  1        ATTTCTGATATTAC  14
                ||||||| | ||||
Sbjct  2475447  ATTTCTGCTCTTAC  2475434


Range 412: 2476966 to 2476975

Score:17.4 bits(10), Expect:198, 
Identities:10/10(100%),  Gaps:0/10(0%), Strand: Plus/Minus

Query  14       CTGTCACAGG  23
                ||||||||||
Sbjct  2476975  CTGTCACAGG  2476966


Range 413: 2483686 to 2483699

Score:17.4 bits(10), Expect:198, 
Identities:12/14(86%),  Gaps:0/14(0%), Strand: Plus/Minus

Query  9        TATTACTGTCACAG  22
                ||||||| ||| ||
Sbjct  2483699  TATTACTCTCATAG  2483686


Range 414: 2488121 to 2488132

Score:17.4 bits(10), Expect:198, 
Identities:11/12(92%),  Gaps:0/12(0%), Strand: Plus/Minus

Query  2        TTTCTGATATTA  13
                ||| ||||||||
Sbjct  2488132  TTTTTGATATTA  2488121


Range 415: 2497018 to 2497027

Score:17.4 bits(10), Expect:198, 
Identities:10/10(100%),  Gaps:0/10(0%), Strand: Plus/Minus

Query  6        TGATATTACT  15
                ||||||||||
Sbjct  2497027  TGATATTACT  2497018


Range 416: 2502395 to 2502404

Score:17.4 bits(10), Expect:198, 
Identities:10/10(100%),  Gaps:0/10(0%), Strand: Plus/Minus

Query  2        TTTCTGATAT  11
                ||||||||||
Sbjct  2502404  TTTCTGATAT  2502395


Range 417: 2508604 to 2508617

Score:17.4 bits(10), Expect:198, 
Identities:12/14(86%),  Gaps:0/14(0%), Strand: Plus/Minus

Query  2        TTTCTGATATTACT  15
                |||| | |||||||
Sbjct  2508617  TTTCCGTTATTACT  2508604


Range 418: 2510629 to 2510642

Score:17.4 bits(10), Expect:198, 
Identities:12/14(86%),  Gaps:0/14(0%), Strand: Plus/Minus

Query  3        TTCTGATATTACTG  16
                |||||  |||||||
Sbjct  2510642  TTCTGCCATTACTG  2510629


Range 419: 2514527 to 2514542

Score:17.4 bits(10), Expect:198, 
Identities:13/16(81%),  Gaps:0/16(0%), Strand: Plus/Minus

Query  6        TGATATTACTGTCACA  21
                ||| |||||||  |||
Sbjct  2514542  TGAAATTACTGCTACA  2514527


Range 420: 2523377 to 2523388

Score:17.4 bits(10), Expect:198, 
Identities:11/12(92%),  Gaps:0/12(0%), Strand: Plus/Minus

Query  1        ATTTCTGATATT  12
                || |||||||||
Sbjct  2523388  ATCTCTGATATT  2523377


Range 421: 2535427 to 2535436

Score:17.4 bits(10), Expect:198, 
Identities:10/10(100%),  Gaps:0/10(0%), Strand: Plus/Minus

Query  11       TTACTGTCAC  20
                ||||||||||
Sbjct  2535436  TTACTGTCAC  2535427


Range 422: 2541098 to 2541107

Score:17.4 bits(10), Expect:198, 
Identities:10/10(100%),  Gaps:0/10(0%), Strand: Plus/Minus

Query  3        TTCTGATATT  12
                ||||||||||
Sbjct  2541107  TTCTGATATT  2541098


Range 423: 2550295 to 2550310

Score:17.4 bits(10), Expect:198, 
Identities:13/16(81%),  Gaps:0/16(0%), Strand: Plus/Minus

Query  4        TCTGATATTACTGTCA  19
                ||||  || |||||||
Sbjct  2550310  TCTGCAATCACTGTCA  2550295


Range 424: 2573130 to 2573141

Score:17.4 bits(10), Expect:198, 
Identities:11/12(92%),  Gaps:0/12(0%), Strand: Plus/Minus

Query  4        TCTGATATTACT  15
                ||| ||||||||
Sbjct  2573141  TCTTATATTACT  2573130


Range 425: 2585353 to 2585364

Score:17.4 bits(10), Expect:198, 
Identities:11/12(92%),  Gaps:0/12(0%), Strand: Plus/Minus

Query  8        ATATTACTGTCA  19
                |||| |||||||
Sbjct  2585364  ATATAACTGTCA  2585353


Range 426: 2588714 to 2588725

Score:17.4 bits(10), Expect:198, 
Identities:11/12(92%),  Gaps:0/12(0%), Strand: Plus/Minus

Query  12       TACTGTCACAGG  23
                |||||||| |||
Sbjct  2588725  TACTGTCAAAGG  2588714


Range 427: 2602384 to 2602397

Score:17.4 bits(10), Expect:198, 
Identities:12/14(86%),  Gaps:0/14(0%), Strand: Plus/Minus

Query  7        GATATTACTGTCAC  20
                |||| | |||||||
Sbjct  2602397  GATAATCCTGTCAC  2602384


Range 428: 2613131 to 2613140

Score:17.4 bits(10), Expect:198, 
Identities:10/10(100%),  Gaps:0/10(0%), Strand: Plus/Minus

Query  2        TTTCTGATAT  11
                ||||||||||
Sbjct  2613140  TTTCTGATAT  2613131


Range 429: 2625218 to 2625231

Score:17.4 bits(10), Expect:198, 
Identities:12/14(86%),  Gaps:0/14(0%), Strand: Plus/Minus

Query  5        CTGATATTACTGTC  18
                ||||||||| | ||
Sbjct  2625231  CTGATATTATTATC  2625218


Range 430: 2639435 to 2639448

Score:17.4 bits(10), Expect:198, 
Identities:12/14(86%),  Gaps:0/14(0%), Strand: Plus/Minus

Query  10       ATTACTGTCACAGG  23
                |||||||| | |||
Sbjct  2639448  ATTACTGTAATAGG  2639435


Range 431: 2655049 to 2655062

Score:17.4 bits(10), Expect:198, 
Identities:12/14(86%),  Gaps:0/14(0%), Strand: Plus/Minus

Query  9        TATTACTGTCACAG  22
                ||||||| | ||||
Sbjct  2655062  TATTACTTTAACAG  2655049


Range 432: 2657210 to 2657223

Score:17.4 bits(10), Expect:198, 
Identities:12/14(86%),  Gaps:0/14(0%), Strand: Plus/Minus

Query  6        TGATATTACTGTCA  19
                |||||||| || ||
Sbjct  2657223  TGATATTATTGGCA  2657210


Range 433: 2677878 to 2677891

Score:17.4 bits(10), Expect:198, 
Identities:12/14(86%),  Gaps:0/14(0%), Strand: Plus/Minus

Query  1        ATTTCTGATATTAC  14
                ||| | ||||||||
Sbjct  2677891  ATTACAGATATTAC  2677878


Range 434: 2695507 to 2695524

Score:17.4 bits(10), Expect:198, 
Identities:14/18(78%),  Gaps:0/18(0%), Strand: Plus/Minus

Query  6        TGATATTACTGTCACAGG  23
                |||||||| ||  | |||
Sbjct  2695524  TGATATTATTGAGATAGG  2695507


Range 435: 2729749 to 2729760

Score:17.4 bits(10), Expect:198, 
Identities:11/12(92%),  Gaps:0/12(0%), Strand: Plus/Minus

Query  2        TTTCTGATATTA  13
                ||||||| ||||
Sbjct  2729760  TTTCTGACATTA  2729749


Range 436: 2739316 to 2739327

Score:17.4 bits(10), Expect:198, 
Identities:11/12(92%),  Gaps:0/12(0%), Strand: Plus/Minus

Query  2        TTTCTGATATTA  13
                ||||||| ||||
Sbjct  2739327  TTTCTGAAATTA  2739316


Range 437: 2740553 to 2740562

Score:17.4 bits(10), Expect:198, 
Identities:10/10(100%),  Gaps:0/10(0%), Strand: Plus/Minus

Query  4        TCTGATATTA  13
                ||||||||||
Sbjct  2740562  TCTGATATTA  2740553


Range 438: 2752383 to 2752394

Score:17.4 bits(10), Expect:198, 
Identities:11/12(92%),  Gaps:0/12(0%), Strand: Plus/Minus

Query  3        TTCTGATATTAC  14
                ||| ||||||||
Sbjct  2752394  TTCAGATATTAC  2752383


Range 439: 2754004 to 2754015

Score:17.4 bits(10), Expect:198, 
Identities:11/12(92%),  Gaps:0/12(0%), Strand: Plus/Minus

Query  9        TATTACTGTCAC  20
                |||| |||||||
Sbjct  2754015  TATTGCTGTCAC  2754004


Range 440: 2764874 to 2764889

Score:17.4 bits(10), Expect:198, 
Identities:13/16(81%),  Gaps:0/16(0%), Strand: Plus/Minus

Query  1        ATTTCTGATATTACTG  16
                ||||||| || | |||
Sbjct  2764889  ATTTCTGCTAATCCTG  2764874


Range 441: 2768133 to 2768146

Score:17.4 bits(10), Expect:198, 
Identities:12/14(86%),  Gaps:0/14(0%), Strand: Plus/Minus

Query  4        TCTGATATTACTGT  17
                ||| | ||||||||
Sbjct  2768146  TCTAACATTACTGT  2768133


Range 442: 2771602 to 2771615

Score:17.4 bits(10), Expect:198, 
Identities:12/14(86%),  Gaps:0/14(0%), Strand: Plus/Minus

Query  3        TTCTGATATTACTG  16
                ||||||||| | ||
Sbjct  2771615  TTCTGATATAAGTG  2771602


Range 443: 2809886 to 2809899

Score:17.4 bits(10), Expect:198, 
Identities:12/14(86%),  Gaps:0/14(0%), Strand: Plus/Minus

Query  2        TTTCTGATATTACT  15
                |||||  |||||||
Sbjct  2809899  TTTCTCCTATTACT  2809886


Range 444: 2817036 to 2817049

Score:17.4 bits(10), Expect:198, 
Identities:12/14(86%),  Gaps:0/14(0%), Strand: Plus/Minus

Query  1        ATTTCTGATATTAC  14
                || | |||||||||
Sbjct  2817049  ATATTTGATATTAC  2817036


Range 445: 2822114 to 2822127

Score:17.4 bits(10), Expect:198, 
Identities:12/14(86%),  Gaps:0/14(0%), Strand: Plus/Minus

Query  1        ATTTCTGATATTAC  14
                ||||||| | ||||
Sbjct  2822127  ATTTCTGTTTTTAC  2822114


Range 446: 2830209 to 2830222

Score:17.4 bits(10), Expect:198, 
Identities:12/14(86%),  Gaps:0/14(0%), Strand: Plus/Minus

Query  2        TTTCTGATATTACT  15
                ||| | ||||||||
Sbjct  2830222  TTTTTTATATTACT  2830209


Range 447: 2837318 to 2837333

Score:17.4 bits(10), Expect:198, 
Identities:13/16(81%),  Gaps:0/16(0%), Strand: Plus/Minus

Query  1        ATTTCTGATATTACTG  16
                ||||||| |||  |||
Sbjct  2837333  ATTTCTGCTATACCTG  2837318


Range 448: 2841078 to 2841091

Score:17.4 bits(10), Expect:198, 
Identities:12/14(86%),  Gaps:0/14(0%), Strand: Plus/Minus

Query  2        TTTCTGATATTACT  15
                ||| || |||||||
Sbjct  2841091  TTTATGGTATTACT  2841078


Range 449: 2844957 to 2844970

Score:17.4 bits(10), Expect:198, 
Identities:12/14(86%),  Gaps:0/14(0%), Strand: Plus/Minus

Query  1        ATTTCTGATATTAC  14
                ||||||| | ||||
Sbjct  2844970  ATTTCTGTTTTTAC  2844957


Range 450: 2850920 to 2850931

Score:17.4 bits(10), Expect:198, 
Identities:11/12(92%),  Gaps:0/12(0%), Strand: Plus/Minus

Query  8        ATATTACTGTCA  19
                |||||||| |||
Sbjct  2850931  ATATTACTTTCA  2850920


Range 451: 2858596 to 2858609

Score:17.4 bits(10), Expect:198, 
Identities:12/14(86%),  Gaps:0/14(0%), Strand: Plus/Minus

Query  2        TTTCTGATATTACT  15
                |||||  |||||||
Sbjct  2858609  TTTCTACTATTACT  2858596


Range 452: 2863362 to 2863375

Score:17.4 bits(10), Expect:198, 
Identities:12/14(86%),  Gaps:0/14(0%), Strand: Plus/Minus

Query  1        ATTTCTGATATTAC  14
                ||||||| | ||||
Sbjct  2863375  ATTTCTGCTCTTAC  2863362


Range 453: 2872276 to 2872285

Score:17.4 bits(10), Expect:198, 
Identities:10/10(100%),  Gaps:0/10(0%), Strand: Plus/Minus

Query  4        TCTGATATTA  13
                ||||||||||
Sbjct  2872285  TCTGATATTA  2872276


Range 454: 2880320 to 2880331

Score:17.4 bits(10), Expect:198, 
Identities:11/12(92%),  Gaps:0/12(0%), Strand: Plus/Minus

Query  9        TATTACTGTCAC  20
                |||||||| |||
Sbjct  2880331  TATTACTGGCAC  2880320


Range 455: 2881540 to 2881549

Score:17.4 bits(10), Expect:198, 
Identities:10/10(100%),  Gaps:0/10(0%), Strand: Plus/Minus

Query  8        ATATTACTGT  17
                ||||||||||
Sbjct  2881549  ATATTACTGT  2881540


Range 456: 2949195 to 2949206

Score:17.4 bits(10), Expect:198, 
Identities:11/12(92%),  Gaps:0/12(0%), Strand: Plus/Minus

Query  9        TATTACTGTCAC  20
                ||||||||| ||
Sbjct  2949206  TATTACTGTGAC  2949195


Range 457: 2967009 to 2967020

Score:17.4 bits(10), Expect:198, 
Identities:11/12(92%),  Gaps:0/12(0%), Strand: Plus/Minus

Query  8        ATATTACTGTCA  19
                |||||||| |||
Sbjct  2967020  ATATTACTTTCA  2967009


Range 458: 2985081 to 2985094

Score:17.4 bits(10), Expect:198, 
Identities:12/14(86%),  Gaps:0/14(0%), Strand: Plus/Minus

Query  2        TTTCTGATATTACT  15
                ||| | ||||||||
Sbjct  2985094  TTTTTCATATTACT  2985081


Range 459: 2997105 to 2997118

Score:17.4 bits(10), Expect:198, 
Identities:12/14(86%),  Gaps:0/14(0%), Strand: Plus/Minus

Query  3        TTCTGATATTACTG  16
                ||| ||||||| ||
Sbjct  2997118  TTCAGATATTAATG  2997105


Range 460: 3048643 to 3048654

Score:17.4 bits(10), Expect:198, 
Identities:11/12(92%),  Gaps:0/12(0%), Strand: Plus/Minus

Query  1        ATTTCTGATATT  12
                ||||||| ||||
Sbjct  3048654  ATTTCTGCTATT  3048643


Range 461: 3052280 to 3052291

Score:17.4 bits(10), Expect:198, 
Identities:11/12(92%),  Gaps:0/12(0%), Strand: Plus/Minus

Query  9        TATTACTGTCAC  20
                ||||||| ||||
Sbjct  3052291  TATTACTATCAC  3052280


Range 462: 3090062 to 3090071

Score:17.4 bits(10), Expect:198, 
Identities:10/10(100%),  Gaps:0/10(0%), Strand: Plus/Minus

Query  9        TATTACTGTC  18
                ||||||||||
Sbjct  3090071  TATTACTGTC  3090062


Range 463: 3122624 to 3122635

Score:17.4 bits(10), Expect:198, 
Identities:11/12(92%),  Gaps:0/12(0%), Strand: Plus/Minus

Query  5        CTGATATTACTG  16
                ||| ||||||||
Sbjct  3122635  CTGCTATTACTG  3122624


Range 464: 3139272 to 3139281

Score:17.4 bits(10), Expect:198, 
Identities:10/10(100%),  Gaps:0/10(0%), Strand: Plus/Minus

Query  1        ATTTCTGATA  10
                ||||||||||
Sbjct  3139281  ATTTCTGATA  3139272


Range 465: 3146462 to 3146475

Score:17.4 bits(10), Expect:198, 
Identities:12/14(86%),  Gaps:0/14(0%), Strand: Plus/Minus

Query  3        TTCTGATATTACTG  16
                ||||||||| | ||
Sbjct  3146475  TTCTGATATCAATG  3146462


Range 466: 3151602 to 3151619

Score:17.4 bits(10), Expect:198, 
Identities:14/18(78%),  Gaps:0/18(0%), Strand: Plus/Minus

Query  1        ATTTCTGATATTACTGTC  18
                ||||||| |  ||| |||
Sbjct  3151619  ATTTCTGGTGCTACAGTC  3151602


Range 467: 3151613 to 3151624

Score:17.4 bits(10), Expect:198, 
Identities:11/12(92%),  Gaps:0/12(0%), Strand: Plus/Minus

Query  5        CTGATATTACTG  16
                |||||||| |||
Sbjct  3151624  CTGATATTTCTG  3151613


Range 468: 3151782 to 3151793

Score:17.4 bits(10), Expect:198, 
Identities:11/12(92%),  Gaps:0/12(0%), Strand: Plus/Minus

Query  1        ATTTCTGATATT  12
                ||||||| ||||
Sbjct  3151793  ATTTCTGGTATT  3151782


Range 469: 3156409 to 3156420

Score:17.4 bits(10), Expect:198, 
Identities:11/12(92%),  Gaps:0/12(0%), Strand: Plus/Minus

Query  6        TGATATTACTGT  17
                ||||||| ||||
Sbjct  3156420  TGATATTTCTGT  3156409


Range 470: 3172359 to 3172372

Score:17.4 bits(10), Expect:198, 
Identities:12/14(86%),  Gaps:0/14(0%), Strand: Plus/Minus

Query  3        TTCTGATATTACTG  16
                || |||||||| ||
Sbjct  3172372  TTTTGATATTATTG  3172359


Range 471: 3175157 to 3175168

Score:17.4 bits(10), Expect:198, 
Identities:11/12(92%),  Gaps:0/12(0%), Strand: Plus/Minus

Query  3        TTCTGATATTAC  14
                ||||||| ||||
Sbjct  3175168  TTCTGATTTTAC  3175157


Range 472: 3187771 to 3187782

Score:17.4 bits(10), Expect:198, 
Identities:11/12(92%),  Gaps:0/12(0%), Strand: Plus/Minus

Query  1        ATTTCTGATATT  12
                ||||||| ||||
Sbjct  3187782  ATTTCTGCTATT  3187771


Range 473: 3226457 to 3226468

Score:17.4 bits(10), Expect:198, 
Identities:11/12(92%),  Gaps:0/12(0%), Strand: Plus/Minus

Query  12       TACTGTCACAGG  23
                |||| |||||||
Sbjct  3226468  TACTTTCACAGG  3226457


Range 474: 3248465 to 3248476

Score:17.4 bits(10), Expect:198, 
Identities:11/12(92%),  Gaps:0/12(0%), Strand: Plus/Minus

Query  6        TGATATTACTGT  17
                ||| ||||||||
Sbjct  3248476  TGAAATTACTGT  3248465


Range 475: 3253368 to 3253379

Score:17.4 bits(10), Expect:198, 
Identities:11/12(92%),  Gaps:0/12(0%), Strand: Plus/Minus

Query  6        TGATATTACTGT  17
                |||| |||||||
Sbjct  3253379  TGATGTTACTGT  3253368


Range 476: 3263115 to 3263126

Score:17.4 bits(10), Expect:198, 
Identities:11/12(92%),  Gaps:0/12(0%), Strand: Plus/Minus

Query  2        TTTCTGATATTA  13
                |||| |||||||
Sbjct  3263126  TTTCAGATATTA  3263115


Range 477: 3275392 to 3275403

Score:17.4 bits(10), Expect:198, 
Identities:11/12(92%),  Gaps:0/12(0%), Strand: Plus/Minus

Query  8        ATATTACTGTCA  19
                ||| ||||||||
Sbjct  3275403  ATAATACTGTCA  3275392


Range 478: 3280092 to 3280101

Score:17.4 bits(10), Expect:198, 
Identities:10/10(100%),  Gaps:0/10(0%), Strand: Plus/Minus

Query  10       ATTACTGTCA  19
                ||||||||||
Sbjct  3280101  ATTACTGTCA  3280092


Range 479: 3287943 to 3287952

Score:17.4 bits(10), Expect:198, 
Identities:10/10(100%),  Gaps:0/10(0%), Strand: Plus/Minus

Query  2        TTTCTGATAT  11
                ||||||||||
Sbjct  3287952  TTTCTGATAT  3287943


Range 480: 3306944 to 3306957

Score:17.4 bits(10), Expect:198, 
Identities:12/14(86%),  Gaps:0/14(0%), Strand: Plus/Minus

Query  10       ATTACTGTCACAGG  23
                |||| | |||||||
Sbjct  3306957  ATTAGTTTCACAGG  3306944


Range 481: 3315124 to 3315133

Score:17.4 bits(10), Expect:198, 
Identities:10/10(100%),  Gaps:0/10(0%), Strand: Plus/Minus

Query  8        ATATTACTGT  17
                ||||||||||
Sbjct  3315133  ATATTACTGT  3315124


Range 482: 3342216 to 3342235

Score:17.4 bits(10), Expect:198, 
Identities:15/20(75%),  Gaps:0/20(0%), Strand: Plus/Minus

Query  4        TCTGATATTACTGTCACAGG  23
                || ||||||| | | | |||
Sbjct  3342235  TCAGATATTATTTTTATAGG  3342216


Range 483: 3346307 to 3346318

Score:17.4 bits(10), Expect:198, 
Identities:11/12(92%),  Gaps:0/12(0%), Strand: Plus/Minus

Query  4        TCTGATATTACT  15
                |||| |||||||
Sbjct  3346318  TCTGCTATTACT  3346307


Range 484: 3418435 to 3418444

Score:17.4 bits(10), Expect:198, 
Identities:10/10(100%),  Gaps:0/10(0%), Strand: Plus/Minus

Query  8        ATATTACTGT  17
                ||||||||||
Sbjct  3418444  ATATTACTGT  3418435


Range 485: 3426148 to 3426159

Score:17.4 bits(10), Expect:198, 
Identities:11/12(92%),  Gaps:0/12(0%), Strand: Plus/Minus

Query  4        TCTGATATTACT  15
                |||| |||||||
Sbjct  3426159  TCTGCTATTACT  3426148


Range 486: 3453350 to 3453359

Score:17.4 bits(10), Expect:198, 
Identities:10/10(100%),  Gaps:0/10(0%), Strand: Plus/Minus

Query  3        TTCTGATATT  12
                ||||||||||
Sbjct  3453359  TTCTGATATT  3453350


Range 487: 3454361 to 3454372

Score:17.4 bits(10), Expect:198, 
Identities:11/12(92%),  Gaps:0/12(0%), Strand: Plus/Minus

Query  1        ATTTCTGATATT  12
                |||||||| |||
Sbjct  3454372  ATTTCTGAAATT  3454361


Range 488: 3470332 to 3470341

Score:17.4 bits(10), Expect:198, 
Identities:10/10(100%),  Gaps:0/10(0%), Strand: Plus/Minus

Query  9        TATTACTGTC  18
                ||||||||||
Sbjct  3470341  TATTACTGTC  3470332


Range 489: 3473341 to 3473350

Score:17.4 bits(10), Expect:198, 
Identities:10/10(100%),  Gaps:0/10(0%), Strand: Plus/Minus

Query  3        TTCTGATATT  12
                ||||||||||
Sbjct  3473350  TTCTGATATT  3473341


Range 490: 3482559 to 3482570

Score:17.4 bits(10), Expect:198, 
Identities:11/12(92%),  Gaps:0/12(0%), Strand: Plus/Minus

Query  2        TTTCTGATATTA  13
                |||||||| |||
Sbjct  3482570  TTTCTGATTTTA  3482559


Range 491: 3486372 to 3486381

Score:17.4 bits(10), Expect:198, 
Identities:10/10(100%),  Gaps:0/10(0%), Strand: Plus/Minus

Query  6        TGATATTACT  15
                ||||||||||
Sbjct  3486381  TGATATTACT  3486372


Range 492: 3510327 to 3510338

Score:17.4 bits(10), Expect:198, 
Identities:11/12(92%),  Gaps:0/12(0%), Strand: Plus/Minus

Query  5        CTGATATTACTG  16
                |||||||| |||
Sbjct  3510338  CTGATATTGCTG  3510327


Range 493: 3536124 to 3536135

Score:17.4 bits(10), Expect:198, 
Identities:11/12(92%),  Gaps:0/12(0%), Strand: Plus/Minus

Query  2        TTTCTGATATTA  13
                |||||||| |||
Sbjct  3536135  TTTCTGATTTTA  3536124


Range 494: 3543376 to 3543387

Score:17.4 bits(10), Expect:198, 
Identities:11/12(92%),  Gaps:0/12(0%), Strand: Plus/Minus

Query  10       ATTACTGTCACA  21
                |||||||| |||
Sbjct  3543387  ATTACTGTTACA  3543376


Range 495: 3543741 to 3543752

Score:17.4 bits(10), Expect:198, 
Identities:11/12(92%),  Gaps:0/12(0%), Strand: Plus/Minus

Query  10       ATTACTGTCACA  21
                |||||||| |||
Sbjct  3543752  ATTACTGTTACA  3543741


Range 496: 3545784 to 3545795

Score:17.4 bits(10), Expect:198, 
Identities:11/12(92%),  Gaps:0/12(0%), Strand: Plus/Minus

Query  4        TCTGATATTACT  15
                ||||||||| ||
Sbjct  3545795  TCTGATATTTCT  3545784


Range 497: 3566209 to 3566218

Score:17.4 bits(10), Expect:198, 
Identities:10/10(100%),  Gaps:0/10(0%), Strand: Plus/Minus

Query  3        TTCTGATATT  12
                ||||||||||
Sbjct  3566218  TTCTGATATT  3566209


Range 498: 3592889 to 3592900

Score:17.4 bits(10), Expect:198, 
Identities:11/12(92%),  Gaps:0/12(0%), Strand: Plus/Minus

Query  1        ATTTCTGATATT  12
                |||| |||||||
Sbjct  3592900  ATTTTTGATATT  3592889


Range 499: 3608727 to 3608742

Score:17.4 bits(10), Expect:198, 
Identities:13/16(81%),  Gaps:0/16(0%), Strand: Plus/Minus

Query  4        TCTGATATTACTGTCA  19
                ||||||| | || |||
Sbjct  3608742  TCTGATACTGCTCTCA  3608727


Range 500: 3613369 to 3613382

Score:17.4 bits(10), Expect:198, 
Identities:12/14(86%),  Gaps:0/14(0%), Strand: Plus/Minus

Query  2        TTTCTGATATTACT  15
                ||| || |||||||
Sbjct  3613382  TTTTTGTTATTACT  3613369


Range 501: 3613932 to 3613941

Score:17.4 bits(10), Expect:198, 
Identities:10/10(100%),  Gaps:0/10(0%), Strand: Plus/Minus

Query  2        TTTCTGATAT  11
                ||||||||||
Sbjct  3613941  TTTCTGATAT  3613932


Range 502: 3636345 to 3636362

Score:17.4 bits(10), Expect:198, 
Identities:14/18(78%),  Gaps:0/18(0%), Strand: Plus/Minus

Query  1        ATTTCTGATATTACTGTC  18
                |||||   ||||||| ||
Sbjct  3636362  ATTTCATTTATTACTTTC  3636345


Range 503: 3649415 to 3649424

Score:17.4 bits(10), Expect:198, 
Identities:10/10(100%),  Gaps:0/10(0%), Strand: Plus/Minus

Query  4        TCTGATATTA  13
                ||||||||||
Sbjct  3649424  TCTGATATTA  3649415


Range 504: 3649561 to 3649576

Score:17.4 bits(10), Expect:198, 
Identities:13/16(81%),  Gaps:0/16(0%), Strand: Plus/Minus

Query  2        TTTCTGATATTACTGT  17
                || ||  |||||||||
Sbjct  3649576  TTGCTTCTATTACTGT  3649561


Range 505: 3656687 to 3656700

Score:17.4 bits(10), Expect:198, 
Identities:12/14(86%),  Gaps:0/14(0%), Strand: Plus/Minus

Query  1        ATTTCTGATATTAC  14
                || |||||||| ||
Sbjct  3656700  ATATCTGATATAAC  3656687


Range 506: 3661188 to 3661199

Score:17.4 bits(10), Expect:198, 
Identities:11/12(92%),  Gaps:0/12(0%), Strand: Plus/Minus

Query  2        TTTCTGATATTA  13
                ||| ||||||||
Sbjct  3661199  TTTTTGATATTA  3661188


Range 507: 3661353 to 3661366

Score:17.4 bits(10), Expect:198, 
Identities:12/14(86%),  Gaps:0/14(0%), Strand: Plus/Minus

Query  9        TATTACTGTCACAG  22
                ||||  ||||||||
Sbjct  3661366  TATTTTTGTCACAG  3661353


Range 508: 3672240 to 3672249

Score:17.4 bits(10), Expect:198, 
Identities:10/10(100%),  Gaps:0/10(0%), Strand: Plus/Minus

Query  1        ATTTCTGATA  10
                ||||||||||
Sbjct  3672249  ATTTCTGATA  3672240


Range 509: 3674067 to 3674084

Score:17.4 bits(10), Expect:198, 
Identities:14/18(78%),  Gaps:0/18(0%), Strand: Plus/Minus

Query  5        CTGATATTACTGTCACAG  22
                |||||||||  | || ||
Sbjct  3674084  CTGATATTATAGGCAAAG  3674067


Range 510: 3694841 to 3694852

Score:17.4 bits(10), Expect:198, 
Identities:11/12(92%),  Gaps:0/12(0%), Strand: Plus/Minus

Query  4        TCTGATATTACT  15
                |||| |||||||
Sbjct  3694852  TCTGCTATTACT  3694841


Range 511: 3738150 to 3738161

Score:17.4 bits(10), Expect:198, 
Identities:11/12(92%),  Gaps:0/12(0%), Strand: Plus/Minus

Query  2        TTTCTGATATTA  13
                |||||||| |||
Sbjct  3738161  TTTCTGATTTTA  3738150


Range 512: 3741165 to 3741176

Score:17.4 bits(10), Expect:198, 
Identities:11/12(92%),  Gaps:0/12(0%), Strand: Plus/Minus

Query  1        ATTTCTGATATT  12
                ||||||| ||||
Sbjct  3741176  ATTTCTGTTATT  3741165


Range 513: 3744198 to 3744209

Score:17.4 bits(10), Expect:198, 
Identities:11/12(92%),  Gaps:0/12(0%), Strand: Plus/Minus

Query  1        ATTTCTGATATT  12
                ||||||| ||||
Sbjct  3744209  ATTTCTGCTATT  3744198


Range 514: 3744769 to 3744788

Score:17.4 bits(10), Expect:198, 
Identities:15/20(75%),  Gaps:0/20(0%), Strand: Plus/Minus

Query  2        TTTCTGATATTACTGTCACA  21
                ||||||| ||| | |  |||
Sbjct  3744788  TTTCTGAAATTGCAGATACA  3744769


Range 515: 3765666 to 3765681

Score:17.4 bits(10), Expect:198, 
Identities:13/16(81%),  Gaps:0/16(0%), Strand: Plus/Minus

Query  5        CTGATATTACTGTCAC  20
                ||||||| |||  |||
Sbjct  3765681  CTGATATAACTACCAC  3765666


Range 516: 3768550 to 3768559

Score:17.4 bits(10), Expect:198, 
Identities:10/10(100%),  Gaps:0/10(0%), Strand: Plus/Minus

Query  9        TATTACTGTC  18
                ||||||||||
Sbjct  3768559  TATTACTGTC  3768550


Range 517: 3786508 to 3786519

Score:17.4 bits(10), Expect:198, 
Identities:11/12(92%),  Gaps:0/12(0%), Strand: Plus/Minus

Query  9        TATTACTGTCAC  20
                ||| ||||||||
Sbjct  3786519  TATAACTGTCAC  3786508


Range 518: 3800502 to 3800513

Score:17.4 bits(10), Expect:198, 
Identities:11/12(92%),  Gaps:0/12(0%), Strand: Plus/Minus

Query  8        ATATTACTGTCA  19
                ||| ||||||||
Sbjct  3800513  ATAGTACTGTCA  3800502


Range 519: 3806722 to 3806731

Score:17.4 bits(10), Expect:198, 
Identities:10/10(100%),  Gaps:0/10(0%), Strand: Plus/Minus

Query  2        TTTCTGATAT  11
                ||||||||||
Sbjct  3806731  TTTCTGATAT  3806722


Range 520: 3838145 to 3838156

Score:17.4 bits(10), Expect:198, 
Identities:11/12(92%),  Gaps:0/12(0%), Strand: Plus/Minus

Query  1        ATTTCTGATATT  12
                ||| ||||||||
Sbjct  3838156  ATTACTGATATT  3838145


Range 521: 3840715 to 3840726

Score:17.4 bits(10), Expect:198, 
Identities:11/12(92%),  Gaps:0/12(0%), Strand: Plus/Minus

Query  9        TATTACTGTCAC  20
                ||||||| ||||
Sbjct  3840726  TATTACTATCAC  3840715


Range 522: 3846279 to 3846292

Score:17.4 bits(10), Expect:198, 
Identities:12/14(86%),  Gaps:0/14(0%), Strand: Plus/Minus

Query  2        TTTCTGATATTACT  15
                |||||  |||||||
Sbjct  3846292  TTTCTTCTATTACT  3846279


Range 523: 3851582 to 3851595

Score:17.4 bits(10), Expect:198, 
Identities:12/14(86%),  Gaps:0/14(0%), Strand: Plus/Minus

Query  3        TTCTGATATTACTG  16
                |||||||||  |||
Sbjct  3851595  TTCTGATATATCTG  3851582


Range 524: 3863208 to 3863217

Score:17.4 bits(10), Expect:198, 
Identities:10/10(100%),  Gaps:0/10(0%), Strand: Plus/Minus

Query  9        TATTACTGTC  18
                ||||||||||
Sbjct  3863217  TATTACTGTC  3863208


Range 525: 3881631 to 3881640

Score:17.4 bits(10), Expect:198, 
Identities:10/10(100%),  Gaps:0/10(0%), Strand: Plus/Minus

Query  3        TTCTGATATT  12
                ||||||||||
Sbjct  3881640  TTCTGATATT  3881631


Range 526: 3886148 to 3886159

Score:17.4 bits(10), Expect:198, 
Identities:11/12(92%),  Gaps:0/12(0%), Strand: Plus/Minus

Query  2        TTTCTGATATTA  13
                ||| ||||||||
Sbjct  3886159  TTTATGATATTA  3886148


Range 527: 3907147 to 3907160

Score:17.4 bits(10), Expect:198, 
Identities:12/14(86%),  Gaps:0/14(0%), Strand: Plus/Minus

Query  2        TTTCTGATATTACT  15
                |||||||||  |||
Sbjct  3907160  TTTCTGATAAAACT  3907147


Range 528: 3918044 to 3918065

Score:17.4 bits(10), Expect:198, 
Identities:16/22(73%),  Gaps:0/22(0%), Strand: Plus/Minus

Query  1        ATTTCTGATATTACTGTCACAG  22
                ||||||||   | || ||| ||
Sbjct  3918065  ATTTCTGAAGCTGCTATCAAAG  3918044


Range 529: 3946002 to 3946011

Score:17.4 bits(10), Expect:198, 
Identities:10/10(100%),  Gaps:0/10(0%), Strand: Plus/Minus

Query  4        TCTGATATTA  13
                ||||||||||
Sbjct  3946011  TCTGATATTA  3946002


Range 530: 3968499 to 3968512

Score:17.4 bits(10), Expect:198, 
Identities:12/14(86%),  Gaps:0/14(0%), Strand: Plus/Minus

Query  2        TTTCTGATATTACT  15
                ||||||| ||| ||
Sbjct  3968512  TTTCTGACATTCCT  3968499


Range 531: 4011060 to 4011073

Score:17.4 bits(10), Expect:198, 
Identities:12/14(86%),  Gaps:0/14(0%), Strand: Plus/Minus

Query  7        GATATTACTGTCAC  20
                ||||||||| | ||
Sbjct  4011073  GATATTACTCTTAC  4011060


Range 532: 4045089 to 4045098

Score:17.4 bits(10), Expect:198, 
Identities:10/10(100%),  Gaps:0/10(0%), Strand: Plus/Minus

Query  1        ATTTCTGATA  10
                ||||||||||
Sbjct  4045098  ATTTCTGATA  4045089


Range 533: 4058279 to 4058294

Score:17.4 bits(10), Expect:198, 
Identities:13/16(81%),  Gaps:0/16(0%), Strand: Plus/Minus

Query  1        ATTTCTGATATTACTG  16
                ||||   |||||||||
Sbjct  4058294  ATTTAATATATTACTG  4058279


Range 534: 4060082 to 4060093

Score:17.4 bits(10), Expect:198, 
Identities:11/12(92%),  Gaps:0/12(0%), Strand: Plus/Minus

Query  10       ATTACTGTCACA  21
                ||||||| ||||
Sbjct  4060093  ATTACTGACACA  4060082


Range 535: 4067049 to 4067070

Score:17.4 bits(10), Expect:198, 
Identities:16/22(73%),  Gaps:0/22(0%), Strand: Plus/Minus

Query  1        ATTTCTGATATTACTGTCACAG  22
                |||||||  | |||| |  |||
Sbjct  4067070  ATTTCTGTAAATACTATACCAG  4067049


Range 536: 4069286 to 4069295

Score:17.4 bits(10), Expect:198, 
Identities:10/10(100%),  Gaps:0/10(0%), Strand: Plus/Minus

Query  2        TTTCTGATAT  11
                ||||||||||
Sbjct  4069295  TTTCTGATAT  4069286


Range 537: 4070193 to 4070208

Score:17.4 bits(10), Expect:198, 
Identities:13/16(81%),  Gaps:0/16(0%), Strand: Plus/Minus

Query  1        ATTTCTGATATTACTG  16
                ||||||| | ||| ||
Sbjct  4070208  ATTTCTGTTTTTAATG  4070193


Range 538: 4071283 to 4071296

Score:17.4 bits(10), Expect:198, 
Identities:12/14(86%),  Gaps:0/14(0%), Strand: Plus/Minus

Query  2        TTTCTGATATTACT  15
                ||| | ||||||||
Sbjct  4071296  TTTTTAATATTACT  4071283


Range 539: 4073687 to 4073700

Score:17.4 bits(10), Expect:198, 
Identities:12/14(86%),  Gaps:0/14(0%), Strand: Plus/Minus

Query  8        ATATTACTGTCACA  21
                |||||||| | |||
Sbjct  4073700  ATATTACTATTACA  4073687


Range 540: 4082002 to 4082017

Score:17.4 bits(10), Expect:198, 
Identities:13/16(81%),  Gaps:0/16(0%), Strand: Plus/Minus

Query  2        TTTCTGATATTACTGT  17
                || | ||||||| |||
Sbjct  4082017  TTACAGATATTATTGT  4082002


Range 541: 4108139 to 4108150

Score:17.4 bits(10), Expect:198, 
Identities:11/12(92%),  Gaps:0/12(0%), Strand: Plus/Minus

Query  2        TTTCTGATATTA  13
                |||||||| |||
Sbjct  4108150  TTTCTGATTTTA  4108139


Range 542: 4112029 to 4112040

Score:17.4 bits(10), Expect:198, 
Identities:11/12(92%),  Gaps:0/12(0%), Strand: Plus/Minus

Query  2        TTTCTGATATTA  13
                |||| |||||||
Sbjct  4112040  TTTCAGATATTA  4112029


Range 543: 4112290 to 4112301

Score:17.4 bits(10), Expect:198, 
Identities:11/12(92%),  Gaps:0/12(0%), Strand: Plus/Minus

Query  7        GATATTACTGTC  18
                || |||||||||
Sbjct  4112301  GAAATTACTGTC  4112290


Range 544: 4123958 to 4123969

Score:17.4 bits(10), Expect:198, 
Identities:11/12(92%),  Gaps:0/12(0%), Strand: Plus/Minus

Query  5        CTGATATTACTG  16
                |||||||| |||
Sbjct  4123969  CTGATATTGCTG  4123958


Range 545: 4135300 to 4135313

Score:17.4 bits(10), Expect:198, 
Identities:12/14(86%),  Gaps:0/14(0%), Strand: Plus/Minus

Query  1        ATTTCTGATATTAC  14
                ||| || |||||||
Sbjct  4135313  ATTACTAATATTAC  4135300


Range 546: 4147484 to 4147493

Score:17.4 bits(10), Expect:198, 
Identities:10/10(100%),  Gaps:0/10(0%), Strand: Plus/Minus

Query  5        CTGATATTAC  14
                ||||||||||
Sbjct  4147493  CTGATATTAC  4147484


Range 547: 4182517 to 4182532

Score:17.4 bits(10), Expect:198, 
Identities:13/16(81%),  Gaps:0/16(0%), Strand: Plus/Minus

Query  1        ATTTCTGATATTACTG  16
                |||  |||||||| ||
Sbjct  4182532  ATTATTGATATTATTG  4182517


Range 548: 4196490 to 4196503

Score:17.4 bits(10), Expect:198, 
Identities:12/14(86%),  Gaps:0/14(0%), Strand: Plus/Minus

Query  2        TTTCTGATATTACT  15
                ||| | ||||||||
Sbjct  4196503  TTTTTAATATTACT  4196490


Range 549: 4198202 to 4198213

Score:17.4 bits(10), Expect:198, 
Identities:11/12(92%),  Gaps:0/12(0%), Strand: Plus/Minus

Query  4        TCTGATATTACT  15
                ||| ||||||||
Sbjct  4198213  TCTTATATTACT  4198202


Range 550: 4212305 to 4212316

Score:17.4 bits(10), Expect:198, 
Identities:11/12(92%),  Gaps:0/12(0%), Strand: Plus/Minus

Query  4        TCTGATATTACT  15
                ||| ||||||||
Sbjct  4212316  TCTAATATTACT  4212305


Range 551: 4256192 to 4256205

Score:17.4 bits(10), Expect:198, 
Identities:12/14(86%),  Gaps:0/14(0%), Strand: Plus/Minus

Query  6        TGATATTACTGTCA  19
                |||||||| | |||
Sbjct  4256205  TGATATTAATTTCA  4256192


Range 552: 4293304 to 4293321

Score:17.4 bits(10), Expect:198, 
Identities:14/18(78%),  Gaps:0/18(0%), Strand: Plus/Minus

Query  1        ATTTCTGATATTACTGTC  18
                |||| |  ||||||| ||
Sbjct  4293321  ATTTTTTCTATTACTTTC  4293304


Range 553: 4296287 to 4296300

Score:17.4 bits(10), Expect:198, 
Identities:12/14(86%),  Gaps:0/14(0%), Strand: Plus/Minus

Query  3        TTCTGATATTACTG  16
                || ||||||| |||
Sbjct  4296300  TTTTGATATTTCTG  4296287


Range 554: 4301530 to 4301543

Score:17.4 bits(10), Expect:198, 
Identities:12/14(86%),  Gaps:0/14(0%), Strand: Plus/Minus

Query  3        TTCTGATATTACTG  16
                ||||||| ||| ||
Sbjct  4301543  TTCTGATGTTATTG  4301530


Range 555: 4304645 to 4304654

Score:17.4 bits(10), Expect:198, 
Identities:10/10(100%),  Gaps:0/10(0%), Strand: Plus/Minus

Query  6        TGATATTACT  15
                ||||||||||
Sbjct  4304654  TGATATTACT  4304645


Range 556: 18108 to 18119

Score:17.4 bits(10), Expect:198, 
Identities:11/12(92%),  Gaps:0/12(0%), Strand: Plus/Plus

Query  2      TTTCTGATATTA  13
              ||| ||||||||
Sbjct  18108  TTTATGATATTA  18119


Range 557: 29675 to 29684

Score:17.4 bits(10), Expect:198, 
Identities:10/10(100%),  Gaps:0/10(0%), Strand: Plus/Plus

Query  8      ATATTACTGT  17
              ||||||||||
Sbjct  29675  ATATTACTGT  29684


Range 558: 49986 to 49995

Score:17.4 bits(10), Expect:198, 
Identities:10/10(100%),  Gaps:0/10(0%), Strand: Plus/Plus

Query  2      TTTCTGATAT  11
              ||||||||||
Sbjct  49986  TTTCTGATAT  49995


Range 559: 68445 to 68454

Score:17.4 bits(10), Expect:198, 
Identities:10/10(100%),  Gaps:0/10(0%), Strand: Plus/Plus

Query  2      TTTCTGATAT  11
              ||||||||||
Sbjct  68445  TTTCTGATAT  68454


Range 560: 99199 to 99212

Score:17.4 bits(10), Expect:198, 
Identities:12/14(86%),  Gaps:0/14(0%), Strand: Plus/Plus

Query  1      ATTTCTGATATTAC  14
              || ||||||| |||
Sbjct  99199  ATATCTGATAGTAC  99212


Range 561: 103943 to 103956

Score:17.4 bits(10), Expect:198, 
Identities:12/14(86%),  Gaps:0/14(0%), Strand: Plus/Plus

Query  3       TTCTGATATTACTG  16
               ||||||||| | ||
Sbjct  103943  TTCTGATATAAATG  103956


Range 562: 112546 to 112565

Score:17.4 bits(10), Expect:198, 
Identities:15/20(75%),  Gaps:0/20(0%), Strand: Plus/Plus

Query  1       ATTTCTGATATTACTGTCAC  20
               |||||||  || ||| | ||
Sbjct  112546  ATTTCTGCAATCACTTTTAC  112565


Range 563: 134277 to 134290

Score:17.4 bits(10), Expect:198, 
Identities:12/14(86%),  Gaps:0/14(0%), Strand: Plus/Plus

Query  2       TTTCTGATATTACT  15
               || || ||||||||
Sbjct  134277  TTGCTAATATTACT  134290


Range 564: 136048 to 136057

Score:17.4 bits(10), Expect:198, 
Identities:10/10(100%),  Gaps:0/10(0%), Strand: Plus/Plus

Query  2       TTTCTGATAT  11
               ||||||||||
Sbjct  136048  TTTCTGATAT  136057


Range 565: 138609 to 138620

Score:17.4 bits(10), Expect:198, 
Identities:11/12(92%),  Gaps:0/12(0%), Strand: Plus/Plus

Query  1       ATTTCTGATATT  12
               |||| |||||||
Sbjct  138609  ATTTATGATATT  138620


Range 566: 166369 to 166380

Score:17.4 bits(10), Expect:198, 
Identities:11/12(92%),  Gaps:0/12(0%), Strand: Plus/Plus

Query  1       ATTTCTGATATT  12
               || |||||||||
Sbjct  166369  ATATCTGATATT  166380


Range 567: 185669 to 185678

Score:17.4 bits(10), Expect:198, 
Identities:10/10(100%),  Gaps:0/10(0%), Strand: Plus/Plus

Query  3       TTCTGATATT  12
               ||||||||||
Sbjct  185669  TTCTGATATT  185678


Range 568: 199855 to 199868

Score:17.4 bits(10), Expect:198, 
Identities:12/14(86%),  Gaps:0/14(0%), Strand: Plus/Plus

Query  2       TTTCTGATATTACT  15
               ||| ||||||| ||
Sbjct  199855  TTTTTGATATTTCT  199868


Range 569: 236436 to 236447

Score:17.4 bits(10), Expect:198, 
Identities:11/12(92%),  Gaps:0/12(0%), Strand: Plus/Plus

Query  2       TTTCTGATATTA  13
               ||| ||||||||
Sbjct  236436  TTTATGATATTA  236447


Range 570: 240673 to 240686

Score:17.4 bits(10), Expect:198, 
Identities:12/14(86%),  Gaps:0/14(0%), Strand: Plus/Plus

Query  10      ATTACTGTCACAGG  23
               |||| | |||||||
Sbjct  240673  ATTAATATCACAGG  240686


Range 571: 244460 to 244469

Score:17.4 bits(10), Expect:198, 
Identities:10/10(100%),  Gaps:0/10(0%), Strand: Plus/Plus

Query  2       TTTCTGATAT  11
               ||||||||||
Sbjct  244460  TTTCTGATAT  244469


Range 572: 245512 to 245525

Score:17.4 bits(10), Expect:198, 
Identities:12/14(86%),  Gaps:0/14(0%), Strand: Plus/Plus

Query  1       ATTTCTGATATTAC  14
               || ||| |||||||
Sbjct  245512  ATATCTTATATTAC  245525


Range 573: 270946 to 270959

Score:17.4 bits(10), Expect:198, 
Identities:12/14(86%),  Gaps:0/14(0%), Strand: Plus/Plus

Query  2       TTTCTGATATTACT  15
               |||||  |||||||
Sbjct  270946  TTTCTACTATTACT  270959


Range 574: 282763 to 282774

Score:17.4 bits(10), Expect:198, 
Identities:11/12(92%),  Gaps:0/12(0%), Strand: Plus/Plus

Query  1       ATTTCTGATATT  12
               ||||||| ||||
Sbjct  282763  ATTTCTGGTATT  282774


Range 575: 291099 to 291110

Score:17.4 bits(10), Expect:198, 
Identities:11/12(92%),  Gaps:0/12(0%), Strand: Plus/Plus

Query  4       TCTGATATTACT  15
               ||| ||||||||
Sbjct  291099  TCTTATATTACT  291110


Range 576: 295531 to 295542

Score:17.4 bits(10), Expect:198, 
Identities:11/12(92%),  Gaps:0/12(0%), Strand: Plus/Plus

Query  8       ATATTACTGTCA  19
               ||| ||||||||
Sbjct  295531  ATACTACTGTCA  295542


Range 577: 296592 to 296605

Score:17.4 bits(10), Expect:198, 
Identities:12/14(86%),  Gaps:0/14(0%), Strand: Plus/Plus

Query  4       TCTGATATTACTGT  17
               |||| | |||||||
Sbjct  296592  TCTGCTTTTACTGT  296605


Range 578: 320948 to 320959

Score:17.4 bits(10), Expect:198, 
Identities:11/12(92%),  Gaps:0/12(0%), Strand: Plus/Plus

Query  8       ATATTACTGTCA  19
               ||||||||| ||
Sbjct  320948  ATATTACTGGCA  320959


Range 579: 340805 to 340816

Score:17.4 bits(10), Expect:198, 
Identities:11/12(92%),  Gaps:0/12(0%), Strand: Plus/Plus

Query  2       TTTCTGATATTA  13
               ||| ||||||||
Sbjct  340805  TTTATGATATTA  340816


Range 580: 345232 to 345241

Score:17.4 bits(10), Expect:198, 
Identities:10/10(100%),  Gaps:0/10(0%), Strand: Plus/Plus

Query  2       TTTCTGATAT  11
               ||||||||||
Sbjct  345232  TTTCTGATAT  345241


Range 581: 353376 to 353393

Score:17.4 bits(10), Expect:198, 
Identities:14/18(78%),  Gaps:0/18(0%), Strand: Plus/Plus

Query  3       TTCTGATATTACTGTCAC  20
               || |||  ||||||| ||
Sbjct  353376  TTGTGAATTTACTGTAAC  353393


Range 582: 358379 to 358390

Score:17.4 bits(10), Expect:198, 
Identities:11/12(92%),  Gaps:0/12(0%), Strand: Plus/Plus

Query  11      TTACTGTCACAG  22
               ||||||| ||||
Sbjct  358379  TTACTGTTACAG  358390


Range 583: 369724 to 369737

Score:17.4 bits(10), Expect:198, 
Identities:12/14(86%),  Gaps:0/14(0%), Strand: Plus/Plus

Query  2       TTTCTGATATTACT  15
               ||| ||||||| ||
Sbjct  369724  TTTTTGATATTTCT  369737


Range 584: 369962 to 369973

Score:17.4 bits(10), Expect:198, 
Identities:11/12(92%),  Gaps:0/12(0%), Strand: Plus/Plus

Query  3       TTCTGATATTAC  14
               || |||||||||
Sbjct  369962  TTTTGATATTAC  369973


Range 585: 382202 to 382211

Score:17.4 bits(10), Expect:198, 
Identities:10/10(100%),  Gaps:0/10(0%), Strand: Plus/Plus

Query  10      ATTACTGTCA  19
               ||||||||||
Sbjct  382202  ATTACTGTCA  382211


Range 586: 384007 to 384022

Score:17.4 bits(10), Expect:198, 
Identities:13/16(81%),  Gaps:0/16(0%), Strand: Plus/Plus

Query  3       TTCTGATATTACTGTC  18
               || | || ||||||||
Sbjct  384007  TTTTAATTTTACTGTC  384022


Range 587: 400131 to 400140

Score:17.4 bits(10), Expect:198, 
Identities:10/10(100%),  Gaps:0/10(0%), Strand: Plus/Plus

Query  2       TTTCTGATAT  11
               ||||||||||
Sbjct  400131  TTTCTGATAT  400140


Range 588: 412394 to 412403

Score:17.4 bits(10), Expect:198, 
Identities:10/10(100%),  Gaps:0/10(0%), Strand: Plus/Plus

Query  4       TCTGATATTA  13
               ||||||||||
Sbjct  412394  TCTGATATTA  412403


Range 589: 425541 to 425554

Score:17.4 bits(10), Expect:198, 
Identities:12/14(86%),  Gaps:0/14(0%), Strand: Plus/Plus

Query  2       TTTCTGATATTACT  15
               ||| | ||||||||
Sbjct  425541  TTTTTAATATTACT  425554


Range 590: 428476 to 428487

Score:17.4 bits(10), Expect:198, 
Identities:11/12(92%),  Gaps:0/12(0%), Strand: Plus/Plus

Query  10      ATTACTGTCACA  21
               || |||||||||
Sbjct  428476  ATAACTGTCACA  428487


Range 591: 447224 to 447237

Score:17.4 bits(10), Expect:198, 
Identities:12/14(86%),  Gaps:0/14(0%), Strand: Plus/Plus

Query  1       ATTTCTGATATTAC  14
               ||| || |||||||
Sbjct  447224  ATTCCTCATATTAC  447237


Range 592: 469698 to 469711

Score:17.4 bits(10), Expect:198, 
Identities:12/14(86%),  Gaps:0/14(0%), Strand: Plus/Plus

Query  9       TATTACTGTCACAG  22
               ||||||| || |||
Sbjct  469698  TATTACTTTCCCAG  469711


Range 593: 471526 to 471535

Score:17.4 bits(10), Expect:198, 
Identities:10/10(100%),  Gaps:0/10(0%), Strand: Plus/Plus

Query  2       TTTCTGATAT  11
               ||||||||||
Sbjct  471526  TTTCTGATAT  471535


Range 594: 473994 to 474003

Score:17.4 bits(10), Expect:198, 
Identities:10/10(100%),  Gaps:0/10(0%), Strand: Plus/Plus

Query  5       CTGATATTAC  14
               ||||||||||
Sbjct  473994  CTGATATTAC  474003


Range 595: 488114 to 488131

Score:17.4 bits(10), Expect:198, 
Identities:14/18(78%),  Gaps:0/18(0%), Strand: Plus/Plus

Query  1       ATTTCTGATATTACTGTC  18
               |||||||  ||| | |||
Sbjct  488114  ATTTCTGGAATTTCAGTC  488131


Range 596: 502678 to 502689

Score:17.4 bits(10), Expect:198, 
Identities:11/12(92%),  Gaps:0/12(0%), Strand: Plus/Plus

Query  5       CTGATATTACTG  16
               ||||||||| ||
Sbjct  502678  CTGATATTAGTG  502689


Range 597: 515361 to 515370

Score:17.4 bits(10), Expect:198, 
Identities:10/10(100%),  Gaps:0/10(0%), Strand: Plus/Plus

Query  1       ATTTCTGATA  10
               ||||||||||
Sbjct  515361  ATTTCTGATA  515370


Range 598: 524715 to 524730

Score:17.4 bits(10), Expect:198, 
Identities:13/16(81%),  Gaps:0/16(0%), Strand: Plus/Plus

Query  2       TTTCTGATATTACTGT  17
               ||| | || |||||||
Sbjct  524715  TTTTTTATCTTACTGT  524730


Range 599: 533413 to 533432

Score:17.4 bits(10), Expect:198, 
Identities:15/20(75%),  Gaps:0/20(0%), Strand: Plus/Plus

Query  1       ATTTCTGATATTACTGTCAC  20
               ||||||| ||  ||| | ||
Sbjct  533413  ATTTCTGCTAAAACTTTTAC  533432


Range 600: 541384 to 541393

Score:17.4 bits(10), Expect:198, 
Identities:10/10(100%),  Gaps:0/10(0%), Strand: Plus/Plus

Query  1       ATTTCTGATA  10
               ||||||||||
Sbjct  541384  ATTTCTGATA  541393


Range 601: 547490 to 547503

Score:17.4 bits(10), Expect:198, 
Identities:12/14(86%),  Gaps:0/14(0%), Strand: Plus/Plus

Query  2       TTTCTGATATTACT  15
               ||| | ||||||||
Sbjct  547490  TTTTTAATATTACT  547503


Range 602: 551750 to 551761

Score:17.4 bits(10), Expect:198, 
Identities:11/12(92%),  Gaps:0/12(0%), Strand: Plus/Plus

Query  1       ATTTCTGATATT  12
               ||||||||| ||
Sbjct  551750  ATTTCTGATTTT  551761


Range 603: 557791 to 557800

Score:17.4 bits(10), Expect:198, 
Identities:10/10(100%),  Gaps:0/10(0%), Strand: Plus/Plus

Query  4       TCTGATATTA  13
               ||||||||||
Sbjct  557791  TCTGATATTA  557800


Range 604: 579005 to 579016

Score:17.4 bits(10), Expect:198, 
Identities:11/12(92%),  Gaps:0/12(0%), Strand: Plus/Plus

Query  1       ATTTCTGATATT  12
               || |||||||||
Sbjct  579005  ATATCTGATATT  579016


Range 605: 582559 to 582568

Score:17.4 bits(10), Expect:198, 
Identities:10/10(100%),  Gaps:0/10(0%), Strand: Plus/Plus

Query  1       ATTTCTGATA  10
               ||||||||||
Sbjct  582559  ATTTCTGATA  582568


Range 606: 600694 to 600703

Score:17.4 bits(10), Expect:198, 
Identities:10/10(100%),  Gaps:0/10(0%), Strand: Plus/Plus

Query  3       TTCTGATATT  12
               ||||||||||
Sbjct  600694  TTCTGATATT  600703


Range 607: 625619 to 625630

Score:17.4 bits(10), Expect:198, 
Identities:11/12(92%),  Gaps:0/12(0%), Strand: Plus/Plus

Query  5       CTGATATTACTG  16
               ||||||||| ||
Sbjct  625619  CTGATATTAATG  625630


Range 608: 628302 to 628313

Score:17.4 bits(10), Expect:198, 
Identities:11/12(92%),  Gaps:0/12(0%), Strand: Plus/Plus

Query  1       ATTTCTGATATT  12
               ||||||| ||||
Sbjct  628302  ATTTCTGGTATT  628313


Range 609: 631171 to 631182

Score:17.4 bits(10), Expect:198, 
Identities:11/12(92%),  Gaps:0/12(0%), Strand: Plus/Plus

Query  1       ATTTCTGATATT  12
               |||| |||||||
Sbjct  631171  ATTTATGATATT  631182


Range 610: 632220 to 632233

Score:17.4 bits(10), Expect:198, 
Identities:12/14(86%),  Gaps:0/14(0%), Strand: Plus/Plus

Query  1       ATTTCTGATATTAC  14
               || || ||||||||
Sbjct  632220  ATATCGGATATTAC  632233


Range 611: 655595 to 655610

Score:17.4 bits(10), Expect:198, 
Identities:13/16(81%),  Gaps:0/16(0%), Strand: Plus/Plus

Query  3       TTCTGATATTACTGTC  18
               || ||||||| || ||
Sbjct  655595  TTTTGATATTCCTATC  655610


Range 612: 659676 to 659687

Score:17.4 bits(10), Expect:198, 
Identities:11/12(92%),  Gaps:0/12(0%), Strand: Plus/Plus

Query  3       TTCTGATATTAC  14
               || |||||||||
Sbjct  659676  TTTTGATATTAC  659687


Range 613: 681208 to 681219

Score:17.4 bits(10), Expect:198, 
Identities:11/12(92%),  Gaps:0/12(0%), Strand: Plus/Plus

Query  5       CTGATATTACTG  16
               |||| |||||||
Sbjct  681208  CTGAAATTACTG  681219


Range 614: 682463 to 682474

Score:17.4 bits(10), Expect:198, 
Identities:11/12(92%),  Gaps:0/12(0%), Strand: Plus/Plus

Query  6       TGATATTACTGT  17
               |||||||| |||
Sbjct  682463  TGATATTAATGT  682474


Range 615: 686106 to 686115

Score:17.4 bits(10), Expect:198, 
Identities:10/10(100%),  Gaps:0/10(0%), Strand: Plus/Plus

Query  3       TTCTGATATT  12
               ||||||||||
Sbjct  686106  TTCTGATATT  686115


Range 616: 692731 to 692740

Score:17.4 bits(10), Expect:198, 
Identities:10/10(100%),  Gaps:0/10(0%), Strand: Plus/Plus

Query  9       TATTACTGTC  18
               ||||||||||
Sbjct  692731  TATTACTGTC  692740


Range 617: 719077 to 719086

Score:17.4 bits(10), Expect:198, 
Identities:10/10(100%),  Gaps:0/10(0%), Strand: Plus/Plus

Query  8       ATATTACTGT  17
               ||||||||||
Sbjct  719077  ATATTACTGT  719086


Range 618: 747151 to 747162

Score:17.4 bits(10), Expect:198, 
Identities:11/12(92%),  Gaps:0/12(0%), Strand: Plus/Plus

Query  1       ATTTCTGATATT  12
               ||||||| ||||
Sbjct  747151  ATTTCTGCTATT  747162


Range 619: 758181 to 758194

Score:17.4 bits(10), Expect:198, 
Identities:12/14(86%),  Gaps:0/14(0%), Strand: Plus/Plus

Query  1       ATTTCTGATATTAC  14
               |||  |||||||||
Sbjct  758181  ATTATTGATATTAC  758194


Range 620: 784231 to 784240

Score:17.4 bits(10), Expect:198, 
Identities:10/10(100%),  Gaps:0/10(0%), Strand: Plus/Plus

Query  8       ATATTACTGT  17
               ||||||||||
Sbjct  784231  ATATTACTGT  784240


Range 621: 793318 to 793333

Score:17.4 bits(10), Expect:198, 
Identities:13/16(81%),  Gaps:0/16(0%), Strand: Plus/Plus

Query  3       TTCTGATATTACTGTC  18
               |||| |  ||||||||
Sbjct  793318  TTCTCAAGTTACTGTC  793333


Range 622: 852498 to 852513

Score:17.4 bits(10), Expect:198, 
Identities:13/16(81%),  Gaps:0/16(0%), Strand: Plus/Plus

Query  8       ATATTACTGTCACAGG  23
               ||| || | |||||||
Sbjct  852498  ATACTATTATCACAGG  852513


Range 623: 905075 to 905088

Score:17.4 bits(10), Expect:198, 
Identities:12/14(86%),  Gaps:0/14(0%), Strand: Plus/Plus

Query  3       TTCTGATATTACTG  16
               || | |||||||||
Sbjct  905075  TTTTCATATTACTG  905088


Range 624: 910613 to 910622

Score:17.4 bits(10), Expect:198, 
Identities:10/10(100%),  Gaps:0/10(0%), Strand: Plus/Plus

Query  7       GATATTACTG  16
               ||||||||||
Sbjct  910613  GATATTACTG  910622


Range 625: 944312 to 944323

Score:17.4 bits(10), Expect:198, 
Identities:11/12(92%),  Gaps:0/12(0%), Strand: Plus/Plus

Query  3       TTCTGATATTAC  14
               |||||||| |||
Sbjct  944312  TTCTGATACTAC  944323


Range 626: 968253 to 968264

Score:17.4 bits(10), Expect:198, 
Identities:11/12(92%),  Gaps:0/12(0%), Strand: Plus/Plus

Query  4       TCTGATATTACT  15
               || |||||||||
Sbjct  968253  TCGGATATTACT  968264


Range 627: 994786 to 994795

Score:17.4 bits(10), Expect:198, 
Identities:10/10(100%),  Gaps:0/10(0%), Strand: Plus/Plus

Query  2       TTTCTGATAT  11
               ||||||||||
Sbjct  994786  TTTCTGATAT  994795


Range 628: 1001745 to 1001756

Score:17.4 bits(10), Expect:198, 
Identities:11/12(92%),  Gaps:0/12(0%), Strand: Plus/Plus

Query  2        TTTCTGATATTA  13
                ||||||||| ||
Sbjct  1001745  TTTCTGATACTA  1001756


Range 629: 1004541 to 1004550

Score:17.4 bits(10), Expect:198, 
Identities:10/10(100%),  Gaps:0/10(0%), Strand: Plus/Plus

Query  5        CTGATATTAC  14
                ||||||||||
Sbjct  1004541  CTGATATTAC  1004550


Range 630: 1010836 to 1010849

Score:17.4 bits(10), Expect:198, 
Identities:12/14(86%),  Gaps:0/14(0%), Strand: Plus/Plus

Query  1        ATTTCTGATATTAC  14
                ||| ||||||| ||
Sbjct  1010836  ATTGCTGATATAAC  1010849


Range 631: 1024456 to 1024467

Score:17.4 bits(10), Expect:198, 
Identities:11/12(92%),  Gaps:0/12(0%), Strand: Plus/Plus

Query  8        ATATTACTGTCA  19
                || |||||||||
Sbjct  1024456  ATGTTACTGTCA  1024467


Range 632: 1047693 to 1047706

Score:17.4 bits(10), Expect:198, 
Identities:12/14(86%),  Gaps:0/14(0%), Strand: Plus/Plus

Query  8        ATATTACTGTCACA  21
                ||||||||| | ||
Sbjct  1047693  ATATTACTGCCGCA  1047706


Range 633: 1067776 to 1067789

Score:17.4 bits(10), Expect:198, 
Identities:12/14(86%),  Gaps:0/14(0%), Strand: Plus/Plus

Query  8        ATATTACTGTCACA  21
                ||| | ||||||||
Sbjct  1067776  ATAATTCTGTCACA  1067789


Range 634: 1070985 to 1070996

Score:17.4 bits(10), Expect:198, 
Identities:11/12(92%),  Gaps:0/12(0%), Strand: Plus/Plus

Query  1        ATTTCTGATATT  12
                |||||||| |||
Sbjct  1070985  ATTTCTGAAATT  1070996


Range 635: 1085484 to 1085495

Score:17.4 bits(10), Expect:198, 
Identities:11/12(92%),  Gaps:0/12(0%), Strand: Plus/Plus

Query  1        ATTTCTGATATT  12
                |||| |||||||
Sbjct  1085484  ATTTTTGATATT  1085495


Range 636: 1095845 to 1095856

Score:17.4 bits(10), Expect:198, 
Identities:11/12(92%),  Gaps:0/12(0%), Strand: Plus/Plus

Query  8        ATATTACTGTCA  19
                |||||||| |||
Sbjct  1095845  ATATTACTATCA  1095856


Range 637: 1108864 to 1108875

Score:17.4 bits(10), Expect:198, 
Identities:11/12(92%),  Gaps:0/12(0%), Strand: Plus/Plus

Query  1        ATTTCTGATATT  12
                || |||||||||
Sbjct  1108864  ATCTCTGATATT  1108875


Range 638: 1116976 to 1116985

Score:17.4 bits(10), Expect:198, 
Identities:10/10(100%),  Gaps:0/10(0%), Strand: Plus/Plus

Query  6        TGATATTACT  15
                ||||||||||
Sbjct  1116976  TGATATTACT  1116985


Range 639: 1118682 to 1118701

Score:17.4 bits(10), Expect:198, 
Identities:15/20(75%),  Gaps:0/20(0%), Strand: Plus/Plus

Query  1        ATTTCTGATATTACTGTCAC  20
                |||  |||  ||||||| ||
Sbjct  1118682  ATTGGTGAATTTACTGTTAC  1118701


Range 640: 1133652 to 1133663

Score:17.4 bits(10), Expect:198, 
Identities:11/12(92%),  Gaps:0/12(0%), Strand: Plus/Plus

Query  6        TGATATTACTGT  17
                |||||||| |||
Sbjct  1133652  TGATATTATTGT  1133663


Range 641: 1167141 to 1167152

Score:17.4 bits(10), Expect:198, 
Identities:11/12(92%),  Gaps:0/12(0%), Strand: Plus/Plus

Query  8        ATATTACTGTCA  19
                |||||||| |||
Sbjct  1167141  ATATTACTTTCA  1167152


Range 642: 1168547 to 1168558

Score:17.4 bits(10), Expect:198, 
Identities:11/12(92%),  Gaps:0/12(0%), Strand: Plus/Plus

Query  1        ATTTCTGATATT  12
                |||||||| |||
Sbjct  1168547  ATTTCTGAAATT  1168558


Range 643: 1168914 to 1168923

Score:17.4 bits(10), Expect:198, 
Identities:10/10(100%),  Gaps:0/10(0%), Strand: Plus/Plus

Query  12       TACTGTCACA  21
                ||||||||||
Sbjct  1168914  TACTGTCACA  1168923


Range 644: 1174600 to 1174615

Score:17.4 bits(10), Expect:198, 
Identities:13/16(81%),  Gaps:0/16(0%), Strand: Plus/Plus

Query  5        CTGATATTACTGTCAC  20
                || || | ||||||||
Sbjct  1174600  CTTATGTGACTGTCAC  1174615


Range 645: 1178978 to 1178991

Score:17.4 bits(10), Expect:198, 
Identities:12/14(86%),  Gaps:0/14(0%), Strand: Plus/Plus

Query  3        TTCTGATATTACTG  16
                |||  |||||||||
Sbjct  1178978  TTCACATATTACTG  1178991


Range 646: 1186718 to 1186729

Score:17.4 bits(10), Expect:198, 
Identities:11/12(92%),  Gaps:0/12(0%), Strand: Plus/Plus

Query  1        ATTTCTGATATT  12
                ||||||| ||||
Sbjct  1186718  ATTTCTGTTATT  1186729


Range 647: 1190360 to 1190371

Score:17.4 bits(10), Expect:198, 
Identities:11/12(92%),  Gaps:0/12(0%), Strand: Plus/Plus

Query  3        TTCTGATATTAC  14
                |||||||| |||
Sbjct  1190360  TTCTGATAGTAC  1190371


Range 648: 1202261 to 1202272

Score:17.4 bits(10), Expect:198, 
Identities:11/12(92%),  Gaps:0/12(0%), Strand: Plus/Plus

Query  2        TTTCTGATATTA  13
                ||| ||||||||
Sbjct  1202261  TTTGTGATATTA  1202272


Range 649: 1243373 to 1243386

Score:17.4 bits(10), Expect:198, 
Identities:12/14(86%),  Gaps:0/14(0%), Strand: Plus/Plus

Query  2        TTTCTGATATTACT  15
                ||| ||||||| ||
Sbjct  1243373  TTTTTGATATTGCT  1243386


Range 650: 1245431 to 1245444

Score:17.4 bits(10), Expect:198, 
Identities:12/14(86%),  Gaps:0/14(0%), Strand: Plus/Plus

Query  1        ATTTCTGATATTAC  14
                ||| || |||||||
Sbjct  1245431  ATTGCTAATATTAC  1245444


Range 651: 1254990 to 1255001

Score:17.4 bits(10), Expect:198, 
Identities:11/12(92%),  Gaps:0/12(0%), Strand: Plus/Plus

Query  1        ATTTCTGATATT  12
                |||| |||||||
Sbjct  1254990  ATTTGTGATATT  1255001


Range 652: 1255987 to 1255996

Score:17.4 bits(10), Expect:198, 
Identities:10/10(100%),  Gaps:0/10(0%), Strand: Plus/Plus

Query  3        TTCTGATATT  12
                ||||||||||
Sbjct  1255987  TTCTGATATT  1255996


Range 653: 1256409 to 1256418

Score:17.4 bits(10), Expect:198, 
Identities:10/10(100%),  Gaps:0/10(0%), Strand: Plus/Plus

Query  3        TTCTGATATT  12
                ||||||||||
Sbjct  1256409  TTCTGATATT  1256418


Range 654: 1261073 to 1261082

Score:17.4 bits(10), Expect:198, 
Identities:10/10(100%),  Gaps:0/10(0%), Strand: Plus/Plus

Query  8        ATATTACTGT  17
                ||||||||||
Sbjct  1261073  ATATTACTGT  1261082


Range 655: 1287416 to 1287425

Score:17.4 bits(10), Expect:198, 
Identities:10/10(100%),  Gaps:0/10(0%), Strand: Plus/Plus

Query  6        TGATATTACT  15
                ||||||||||
Sbjct  1287416  TGATATTACT  1287425


Range 656: 1293460 to 1293469

Score:17.4 bits(10), Expect:198, 
Identities:10/10(100%),  Gaps:0/10(0%), Strand: Plus/Plus

Query  10       ATTACTGTCA  19
                ||||||||||
Sbjct  1293460  ATTACTGTCA  1293469


Range 657: 1293822 to 1293841

Score:17.4 bits(10), Expect:198, 
Identities:15/20(75%),  Gaps:0/20(0%), Strand: Plus/Plus

Query  3        TTCTGATATTACTGTCACAG  22
                ||||  |||||||  || ||
Sbjct  1293822  TTCTTCTATTACTTCCATAG  1293841


Range 658: 1301076 to 1301091

Score:17.4 bits(10), Expect:198, 
Identities:13/16(81%),  Gaps:0/16(0%), Strand: Plus/Plus

Query  4        TCTGATATTACTGTCA  19
                ||||||| |  |||||
Sbjct  1301076  TCTGATAATGATGTCA  1301091


Range 659: 1337714 to 1337723

Score:17.4 bits(10), Expect:198, 
Identities:10/10(100%),  Gaps:0/10(0%), Strand: Plus/Plus

Query  8        ATATTACTGT  17
                ||||||||||
Sbjct  1337714  ATATTACTGT  1337723


Range 660: 1339994 to 1340011

Score:17.4 bits(10), Expect:198, 
Identities:14/18(78%),  Gaps:0/18(0%), Strand: Plus/Plus

Query  6        TGATATTACTGTCACAGG  23
                ||||||| |  ||| |||
Sbjct  1339994  TGATATTGCAATCATAGG  1340011


Range 661: 1354606 to 1354617

Score:17.4 bits(10), Expect:198, 
Identities:11/12(92%),  Gaps:0/12(0%), Strand: Plus/Plus

Query  1        ATTTCTGATATT  12
                ||||||| ||||
Sbjct  1354606  ATTTCTGCTATT  1354617


Range 662: 1379776 to 1379785

Score:17.4 bits(10), Expect:198, 
Identities:10/10(100%),  Gaps:0/10(0%), Strand: Plus/Plus

Query  2        TTTCTGATAT  11
                ||||||||||
Sbjct  1379776  TTTCTGATAT  1379785


Range 663: 1385209 to 1385220

Score:17.4 bits(10), Expect:198, 
Identities:11/12(92%),  Gaps:0/12(0%), Strand: Plus/Plus

Query  12       TACTGTCACAGG  23
                || |||||||||
Sbjct  1385209  TATTGTCACAGG  1385220


Range 664: 1406544 to 1406559

Score:17.4 bits(10), Expect:198, 
Identities:13/16(81%),  Gaps:0/16(0%), Strand: Plus/Plus

Query  2        TTTCTGATATTACTGT  17
                || || || |||||||
Sbjct  1406544  TTACTTATTTTACTGT  1406559


Range 665: 1494515 to 1494524

Score:17.4 bits(10), Expect:198, 
Identities:10/10(100%),  Gaps:0/10(0%), Strand: Plus/Plus

Query  8        ATATTACTGT  17
                ||||||||||
Sbjct  1494515  ATATTACTGT  1494524


Range 666: 1498584 to 1498595

Score:17.4 bits(10), Expect:198, 
Identities:11/12(92%),  Gaps:0/12(0%), Strand: Plus/Plus

Query  6        TGATATTACTGT  17
                || |||||||||
Sbjct  1498584  TGTTATTACTGT  1498595


Range 667: 1499791 to 1499808

Score:17.4 bits(10), Expect:198, 
Identities:14/18(78%),  Gaps:0/18(0%), Strand: Plus/Plus

Query  2        TTTCTGATATTACTGTCA  19
                |||||||| ||  | |||
Sbjct  1499791  TTTCTGATGTTTATATCA  1499808


Range 668: 1503209 to 1503220

Score:17.4 bits(10), Expect:198, 
Identities:11/12(92%),  Gaps:0/12(0%), Strand: Plus/Plus

Query  8        ATATTACTGTCA  19
                ||| ||||||||
Sbjct  1503209  ATACTACTGTCA  1503220


Range 669: 1508387 to 1508398

Score:17.4 bits(10), Expect:198, 
Identities:11/12(92%),  Gaps:0/12(0%), Strand: Plus/Plus

Query  3        TTCTGATATTAC  14
                ||||||| ||||
Sbjct  1508387  TTCTGATTTTAC  1508398


Range 670: 1509145 to 1509160

Score:17.4 bits(10), Expect:198, 
Identities:13/16(81%),  Gaps:0/16(0%), Strand: Plus/Plus

Query  2        TTTCTGATATTACTGT  17
                ||| | || |||||||
Sbjct  1509145  TTTTTAATTTTACTGT  1509160


Range 671: 1509469 to 1509480

Score:17.4 bits(10), Expect:198, 
Identities:11/12(92%),  Gaps:0/12(0%), Strand: Plus/Plus

Query  1        ATTTCTGATATT  12
                |||||||| |||
Sbjct  1509469  ATTTCTGAAATT  1509480


Range 672: 1519630 to 1519643

Score:17.4 bits(10), Expect:198, 
Identities:12/14(86%),  Gaps:0/14(0%), Strand: Plus/Plus

Query  1        ATTTCTGATATTAC  14
                |||| | |||||||
Sbjct  1519630  ATTTATTATATTAC  1519643


Range 673: 1525236 to 1525247

Score:17.4 bits(10), Expect:198, 
Identities:11/12(92%),  Gaps:0/12(0%), Strand: Plus/Plus

Query  4        TCTGATATTACT  15
                ||||||||| ||
Sbjct  1525236  TCTGATATTCCT  1525247


Range 674: 1539021 to 1539032

Score:17.4 bits(10), Expect:198, 
Identities:11/12(92%),  Gaps:0/12(0%), Strand: Plus/Plus

Query  10       ATTACTGTCACA  21
                ||||||||| ||
Sbjct  1539021  ATTACTGTCCCA  1539032


Range 675: 1542972 to 1542983

Score:17.4 bits(10), Expect:198, 
Identities:11/12(92%),  Gaps:0/12(0%), Strand: Plus/Plus

Query  1        ATTTCTGATATT  12
                |||| |||||||
Sbjct  1542972  ATTTATGATATT  1542983


Range 676: 1567332 to 1567345

Score:17.4 bits(10), Expect:198, 
Identities:12/14(86%),  Gaps:0/14(0%), Strand: Plus/Plus

Query  2        TTTCTGATATTACT  15
                ||| | ||||||||
Sbjct  1567332  TTTTTTATATTACT  1567345


Range 677: 1598424 to 1598439

Score:17.4 bits(10), Expect:198, 
Identities:13/16(81%),  Gaps:0/16(0%), Strand: Plus/Plus

Query  7        GATATTACTGTCACAG  22
                || | |||||||| ||
Sbjct  1598424  GAAAATACTGTCATAG  1598439


Range 678: 1652042 to 1652057

Score:17.4 bits(10), Expect:198, 
Identities:13/16(81%),  Gaps:0/16(0%), Strand: Plus/Plus

Query  8        ATATTACTGTCACAGG  23
                ||||||   |||||||
Sbjct  1652042  ATATTATATTCACAGG  1652057


Range 679: 1657982 to 1657995

Score:17.4 bits(10), Expect:198, 
Identities:12/14(86%),  Gaps:0/14(0%), Strand: Plus/Plus

Query  8        ATATTACTGTCACA  21
                |||||||  |||||
Sbjct  1657982  ATATTACCATCACA  1657995


Range 680: 1663976 to 1663987

Score:17.4 bits(10), Expect:198, 
Identities:11/12(92%),  Gaps:0/12(0%), Strand: Plus/Plus

Query  3        TTCTGATATTAC  14
                ||| ||||||||
Sbjct  1663976  TTCAGATATTAC  1663987


Range 681: 1680721 to 1680732

Score:17.4 bits(10), Expect:198, 
Identities:11/12(92%),  Gaps:0/12(0%), Strand: Plus/Plus

Query  4        TCTGATATTACT  15
                |||| |||||||
Sbjct  1680721  TCTGTTATTACT  1680732


Range 682: 1705973 to 1705984

Score:17.4 bits(10), Expect:198, 
Identities:11/12(92%),  Gaps:0/12(0%), Strand: Plus/Plus

Query  1        ATTTCTGATATT  12
                ||||||| ||||
Sbjct  1705973  ATTTCTGTTATT  1705984


Range 683: 1728933 to 1728944

Score:17.4 bits(10), Expect:198, 
Identities:11/12(92%),  Gaps:0/12(0%), Strand: Plus/Plus

Query  3        TTCTGATATTAC  14
                ||||||||| ||
Sbjct  1728933  TTCTGATATAAC  1728944


Range 684: 1742885 to 1742896

Score:17.4 bits(10), Expect:198, 
Identities:11/12(92%),  Gaps:0/12(0%), Strand: Plus/Plus

Query  1        ATTTCTGATATT  12
                |||||||| |||
Sbjct  1742885  ATTTCTGAAATT  1742896


Range 685: 1757223 to 1757232

Score:17.4 bits(10), Expect:198, 
Identities:10/10(100%),  Gaps:0/10(0%), Strand: Plus/Plus

Query  1        ATTTCTGATA  10
                ||||||||||
Sbjct  1757223  ATTTCTGATA  1757232


Range 686: 1765437 to 1765446

Score:17.4 bits(10), Expect:198, 
Identities:10/10(100%),  Gaps:0/10(0%), Strand: Plus/Plus

Query  8        ATATTACTGT  17
                ||||||||||
Sbjct  1765437  ATATTACTGT  1765446


Range 687: 1771621 to 1771632

Score:17.4 bits(10), Expect:198, 
Identities:11/12(92%),  Gaps:0/12(0%), Strand: Plus/Plus

Query  8        ATATTACTGTCA  19
                |||||||| |||
Sbjct  1771621  ATATTACTTTCA  1771632


Range 688: 1786407 to 1786420

Score:17.4 bits(10), Expect:198, 
Identities:12/14(86%),  Gaps:0/14(0%), Strand: Plus/Plus

Query  1        ATTTCTGATATTAC  14
                ||||||||| | ||
Sbjct  1786407  ATTTCTGATCTAAC  1786420


Range 689: 1792018 to 1792027

Score:17.4 bits(10), Expect:198, 
Identities:10/10(100%),  Gaps:0/10(0%), Strand: Plus/Plus

Query  3        TTCTGATATT  12
                ||||||||||
Sbjct  1792018  TTCTGATATT  1792027


Range 690: 1802565 to 1802578

Score:17.4 bits(10), Expect:198, 
Identities:12/14(86%),  Gaps:0/14(0%), Strand: Plus/Plus

Query  2        TTTCTGATATTACT  15
                ||| ||||||| ||
Sbjct  1802565  TTTTTGATATTCCT  1802578


Range 691: 1822044 to 1822055

Score:17.4 bits(10), Expect:198, 
Identities:11/12(92%),  Gaps:0/12(0%), Strand: Plus/Plus

Query  2        TTTCTGATATTA  13
                ||| ||||||||
Sbjct  1822044  TTTTTGATATTA  1822055


Range 692: 1841051 to 1841062

Score:17.4 bits(10), Expect:198, 
Identities:11/12(92%),  Gaps:0/12(0%), Strand: Plus/Plus

Query  1        ATTTCTGATATT  12
                ||||||| ||||
Sbjct  1841051  ATTTCTGCTATT  1841062


Range 693: 1843662 to 1843671

Score:17.4 bits(10), Expect:198, 
Identities:10/10(100%),  Gaps:0/10(0%), Strand: Plus/Plus

Query  1        ATTTCTGATA  10
                ||||||||||
Sbjct  1843662  ATTTCTGATA  1843671


Range 694: 1847031 to 1847042

Score:17.4 bits(10), Expect:198, 
Identities:11/12(92%),  Gaps:0/12(0%), Strand: Plus/Plus

Query  2        TTTCTGATATTA  13
                ||| ||||||||
Sbjct  1847031  TTTTTGATATTA  1847042


Range 695: 1868073 to 1868082

Score:17.4 bits(10), Expect:198, 
Identities:10/10(100%),  Gaps:0/10(0%), Strand: Plus/Plus

Query  8        ATATTACTGT  17
                ||||||||||
Sbjct  1868073  ATATTACTGT  1868082


Range 696: 1886660 to 1886681

Score:17.4 bits(10), Expect:198, 
Identities:16/22(73%),  Gaps:0/22(0%), Strand: Plus/Plus

Query  1        ATTTCTGATATTACTGTCACAG  22
                |||||||||  ||  ||  |||
Sbjct  1886660  ATTTCTGATTATAACGTTTCAG  1886681


Range 697: 1903724 to 1903735

Score:17.4 bits(10), Expect:198, 
Identities:11/12(92%),  Gaps:0/12(0%), Strand: Plus/Plus

Query  1        ATTTCTGATATT  12
                ||||||| ||||
Sbjct  1903724  ATTTCTGTTATT  1903735


Range 698: 1917068 to 1917081

Score:17.4 bits(10), Expect:198, 
Identities:12/14(86%),  Gaps:0/14(0%), Strand: Plus/Plus

Query  7        GATATTACTGTCAC  20
                ||||||| ||| ||
Sbjct  1917068  GATATTAATGTTAC  1917081


Range 699: 1918168 to 1918177

Score:17.4 bits(10), Expect:198, 
Identities:10/10(100%),  Gaps:0/10(0%), Strand: Plus/Plus

Query  2        TTTCTGATAT  11
                ||||||||||
Sbjct  1918168  TTTCTGATAT  1918177


Range 700: 1919669 to 1919680

Score:17.4 bits(10), Expect:198, 
Identities:11/12(92%),  Gaps:0/12(0%), Strand: Plus/Plus

Query  5        CTGATATTACTG  16
                ||| ||||||||
Sbjct  1919669  CTGCTATTACTG  1919680


Range 701: 1921447 to 1921456

Score:17.4 bits(10), Expect:198, 
Identities:10/10(100%),  Gaps:0/10(0%), Strand: Plus/Plus

Query  10       ATTACTGTCA  19
                ||||||||||
Sbjct  1921447  ATTACTGTCA  1921456


Range 702: 1933323 to 1933334

Score:17.4 bits(10), Expect:198, 
Identities:11/12(92%),  Gaps:0/12(0%), Strand: Plus/Plus

Query  4        TCTGATATTACT  15
                ||||||||| ||
Sbjct  1933323  TCTGATATTCCT  1933334


Range 703: 1933554 to 1933565

Score:17.4 bits(10), Expect:198, 
Identities:11/12(92%),  Gaps:0/12(0%), Strand: Plus/Plus

Query  4        TCTGATATTACT  15
                ||||||| ||||
Sbjct  1933554  TCTGATACTACT  1933565


Range 704: 1934944 to 1934955

Score:17.4 bits(10), Expect:198, 
Identities:11/12(92%),  Gaps:0/12(0%), Strand: Plus/Plus

Query  1        ATTTCTGATATT  12
                |||||||| |||
Sbjct  1934944  ATTTCTGAGATT  1934955


Range 705: 1947673 to 1947682

Score:17.4 bits(10), Expect:198, 
Identities:10/10(100%),  Gaps:0/10(0%), Strand: Plus/Plus

Query  6        TGATATTACT  15
                ||||||||||
Sbjct  1947673  TGATATTACT  1947682


Range 706: 1950267 to 1950278

Score:17.4 bits(10), Expect:198, 
Identities:11/12(92%),  Gaps:0/12(0%), Strand: Plus/Plus

Query  1        ATTTCTGATATT  12
                || |||||||||
Sbjct  1950267  ATATCTGATATT  1950278


Range 707: 1952976 to 1952989

Score:17.4 bits(10), Expect:198, 
Identities:12/14(86%),  Gaps:0/14(0%), Strand: Plus/Plus

Query  2        TTTCTGATATTACT  15
                || ||| |||||||
Sbjct  1952976  TTACTGTTATTACT  1952989


Range 708: 1956510 to 1956521

Score:17.4 bits(10), Expect:198, 
Identities:11/12(92%),  Gaps:0/12(0%), Strand: Plus/Plus

Query  10       ATTACTGTCACA  21
                |||||||| |||
Sbjct  1956510  ATTACTGTTACA  1956521


Range 709: 1956875 to 1956886

Score:17.4 bits(10), Expect:198, 
Identities:11/12(92%),  Gaps:0/12(0%), Strand: Plus/Plus

Query  10       ATTACTGTCACA  21
                |||||||| |||
Sbjct  1956875  ATTACTGTTACA  1956886


Range 710: 1983866 to 1983877

Score:17.4 bits(10), Expect:198, 
Identities:11/12(92%),  Gaps:0/12(0%), Strand: Plus/Plus

Query  8        ATATTACTGTCA  19
                ||||||||| ||
Sbjct  1983866  ATATTACTGACA  1983877


Range 711: 1985147 to 1985158

Score:17.4 bits(10), Expect:198, 
Identities:11/12(92%),  Gaps:0/12(0%), Strand: Plus/Plus

Query  1        ATTTCTGATATT  12
                |||||||| |||
Sbjct  1985147  ATTTCTGAAATT  1985158


Range 712: 1986812 to 1986833

Score:17.4 bits(10), Expect:198, 
Identities:16/22(73%),  Gaps:0/22(0%), Strand: Plus/Plus

Query  1        ATTTCTGATATTACTGTCACAG  22
                |||  | |||||||| |  |||
Sbjct  1986812  ATTAATAATATTACTTTATCAG  1986833


Range 713: 2020045 to 2020054

Score:17.4 bits(10), Expect:198, 
Identities:10/10(100%),  Gaps:0/10(0%), Strand: Plus/Plus

Query  4        TCTGATATTA  13
                ||||||||||
Sbjct  2020045  TCTGATATTA  2020054


Range 714: 2022034 to 2022043

Score:17.4 bits(10), Expect:198, 
Identities:10/10(100%),  Gaps:0/10(0%), Strand: Plus/Plus

Query  10       ATTACTGTCA  19
                ||||||||||
Sbjct  2022034  ATTACTGTCA  2022043


Range 715: 2035164 to 2035177

Score:17.4 bits(10), Expect:198, 
Identities:12/14(86%),  Gaps:0/14(0%), Strand: Plus/Plus

Query  1        ATTTCTGATATTAC  14
                ||||||| ||| ||
Sbjct  2035164  ATTTCTGTTATAAC  2035177


Range 716: 2049637 to 2049648

Score:17.4 bits(10), Expect:198, 
Identities:11/12(92%),  Gaps:0/12(0%), Strand: Plus/Plus

Query  1        ATTTCTGATATT  12
                ||| ||||||||
Sbjct  2049637  ATTACTGATATT  2049648


Range 717: 2051674 to 2051685

Score:17.4 bits(10), Expect:198, 
Identities:11/12(92%),  Gaps:0/12(0%), Strand: Plus/Plus

Query  1        ATTTCTGATATT  12
                |||| |||||||
Sbjct  2051674  ATTTTTGATATT  2051685


Range 718: 2063181 to 2063190

Score:17.4 bits(10), Expect:198, 
Identities:10/10(100%),  Gaps:0/10(0%), Strand: Plus/Plus

Query  10       ATTACTGTCA  19
                ||||||||||
Sbjct  2063181  ATTACTGTCA  2063190


Range 719: 2071546 to 2071559

Score:17.4 bits(10), Expect:198, 
Identities:12/14(86%),  Gaps:0/14(0%), Strand: Plus/Plus

Query  4        TCTGATATTACTGT  17
                |||| | |||||||
Sbjct  2071546  TCTGGTGTTACTGT  2071559


Range 720: 2087957 to 2087972

Score:17.4 bits(10), Expect:198, 
Identities:13/16(81%),  Gaps:0/16(0%), Strand: Plus/Plus

Query  4        TCTGATATTACTGTCA  19
                |||||  | |||||||
Sbjct  2087957  TCTGACTTAACTGTCA  2087972


Range 721: 2092767 to 2092776

Score:17.4 bits(10), Expect:198, 
Identities:10/10(100%),  Gaps:0/10(0%), Strand: Plus/Plus

Query  6        TGATATTACT  15
                ||||||||||
Sbjct  2092767  TGATATTACT  2092776


Range 722: 2120441 to 2120454

Score:17.4 bits(10), Expect:198, 
Identities:12/14(86%),  Gaps:0/14(0%), Strand: Plus/Plus

Query  1        ATTTCTGATATTAC  14
                ||||||||  ||||
Sbjct  2120441  ATTTCTGAAGTTAC  2120454


Range 723: 2122109 to 2122120

Score:17.4 bits(10), Expect:198, 
Identities:11/12(92%),  Gaps:0/12(0%), Strand: Plus/Plus

Query  1        ATTTCTGATATT  12
                ||||||||| ||
Sbjct  2122109  ATTTCTGATTTT  2122120


Range 724: 2126450 to 2126463

Score:17.4 bits(10), Expect:198, 
Identities:12/14(86%),  Gaps:0/14(0%), Strand: Plus/Plus

Query  1        ATTTCTGATATTAC  14
                ||||||||| | ||
Sbjct  2126450  ATTTCTGATTTCAC  2126463


Range 725: 2128245 to 2128256

Score:17.4 bits(10), Expect:198, 
Identities:11/12(92%),  Gaps:0/12(0%), Strand: Plus/Plus

Query  12       TACTGTCACAGG  23
                |||| |||||||
Sbjct  2128245  TACTATCACAGG  2128256


Range 726: 2129563 to 2129578

Score:17.4 bits(10), Expect:198, 
Identities:13/16(81%),  Gaps:0/16(0%), Strand: Plus/Plus

Query  1        ATTTCTGATATTACTG  16
                ||||||| || | |||
Sbjct  2129563  ATTTCTGCTAATTCTG  2129578


Range 727: 2133131 to 2133142

Score:17.4 bits(10), Expect:198, 
Identities:11/12(92%),  Gaps:0/12(0%), Strand: Plus/Plus

Query  9        TATTACTGTCAC  20
                ||| ||||||||
Sbjct  2133131  TATAACTGTCAC  2133142


Range 728: 2164939 to 2164950

Score:17.4 bits(10), Expect:198, 
Identities:11/12(92%),  Gaps:0/12(0%), Strand: Plus/Plus

Query  1        ATTTCTGATATT  12
                |||| |||||||
Sbjct  2164939  ATTTATGATATT  2164950


Range 729: 2179410 to 2179421

Score:17.4 bits(10), Expect:198, 
Identities:11/12(92%),  Gaps:0/12(0%), Strand: Plus/Plus

Query  2        TTTCTGATATTA  13
                || |||||||||
Sbjct  2179410  TTACTGATATTA  2179421


Range 730: 2180791 to 2180802

Score:17.4 bits(10), Expect:198, 
Identities:11/12(92%),  Gaps:0/12(0%), Strand: Plus/Plus

Query  2        TTTCTGATATTA  13
                || |||||||||
Sbjct  2180791  TTCCTGATATTA  2180802


Range 731: 2203097 to 2203108

Score:17.4 bits(10), Expect:198, 
Identities:11/12(92%),  Gaps:0/12(0%), Strand: Plus/Plus

Query  3        TTCTGATATTAC  14
                |||||||| |||
Sbjct  2203097  TTCTGATACTAC  2203108


Range 732: 2209525 to 2209546

Score:17.4 bits(10), Expect:198, 
Identities:16/22(73%),  Gaps:0/22(0%), Strand: Plus/Plus

Query  1        ATTTCTGATATTACTGTCACAG  22
                || ||||||| || |  || ||
Sbjct  2209525  ATCTCTGATAGTAATACCATAG  2209546


Range 733: 2217884 to 2217895

Score:17.4 bits(10), Expect:198, 
Identities:11/12(92%),  Gaps:0/12(0%), Strand: Plus/Plus

Query  6        TGATATTACTGT  17
                || |||||||||
Sbjct  2217884  TGTTATTACTGT  2217895


Range 734: 2222756 to 2222769

Score:17.4 bits(10), Expect:198, 
Identities:12/14(86%),  Gaps:0/14(0%), Strand: Plus/Plus

Query  2        TTTCTGATATTACT  15
                |||||||| || ||
Sbjct  2222756  TTTCTGATGTTTCT  2222769


Range 735: 2254858 to 2254873

Score:17.4 bits(10), Expect:198, 
Identities:13/16(81%),  Gaps:0/16(0%), Strand: Plus/Plus

Query  1        ATTTCTGATATTACTG  16
                |||| |  ||||||||
Sbjct  2254858  ATTTTTTTTATTACTG  2254873


Range 736: 2293012 to 2293023

Score:17.4 bits(10), Expect:198, 
Identities:11/12(92%),  Gaps:0/12(0%), Strand: Plus/Plus

Query  2        TTTCTGATATTA  13
                ||| ||||||||
Sbjct  2293012  TTTGTGATATTA  2293023


Range 737: 2297010 to 2297025

Score:17.4 bits(10), Expect:198, 
Identities:13/16(81%),  Gaps:0/16(0%), Strand: Plus/Plus

Query  1        ATTTCTGATATTACTG  16
                ||||||||  || |||
Sbjct  2297010  ATTTCTGAAGTTGCTG  2297025


Range 738: 2298675 to 2298688

Score:17.4 bits(10), Expect:198, 
Identities:12/14(86%),  Gaps:0/14(0%), Strand: Plus/Plus

Query  9        TATTACTGTCACAG  22
                ||||||| | ||||
Sbjct  2298675  TATTACTCTTACAG  2298688


Range 739: 2311288 to 2311299

Score:17.4 bits(10), Expect:198, 
Identities:11/12(92%),  Gaps:0/12(0%), Strand: Plus/Plus

Query  2        TTTCTGATATTA  13
                ||| ||||||||
Sbjct  2311288  TTTATGATATTA  2311299


Range 740: 2313581 to 2313592

Score:17.4 bits(10), Expect:198, 
Identities:11/12(92%),  Gaps:0/12(0%), Strand: Plus/Plus

Query  4        TCTGATATTACT  15
                ||| ||||||||
Sbjct  2313581  TCTAATATTACT  2313592


Range 741: 2335176 to 2335187

Score:17.4 bits(10), Expect:198, 
Identities:11/12(92%),  Gaps:0/12(0%), Strand: Plus/Plus

Query  6        TGATATTACTGT  17
                |||||||| |||
Sbjct  2335176  TGATATTATTGT  2335187


Range 742: 2340174 to 2340183

Score:17.4 bits(10), Expect:198, 
Identities:10/10(100%),  Gaps:0/10(0%), Strand: Plus/Plus

Query  14       CTGTCACAGG  23
                ||||||||||
Sbjct  2340174  CTGTCACAGG  2340183


Range 743: 2371609 to 2371620

Score:17.4 bits(10), Expect:198, 
Identities:11/12(92%),  Gaps:0/12(0%), Strand: Plus/Plus

Query  8        ATATTACTGTCA  19
                || |||||||||
Sbjct  2371609  ATTTTACTGTCA  2371620


Range 744: 2391464 to 2391477

Score:17.4 bits(10), Expect:198, 
Identities:12/14(86%),  Gaps:0/14(0%), Strand: Plus/Plus

Query  2        TTTCTGATATTACT  15
                ||| | ||||||||
Sbjct  2391464  TTTGTAATATTACT  2391477


Range 745: 2399310 to 2399319

Score:17.4 bits(10), Expect:198, 
Identities:10/10(100%),  Gaps:0/10(0%), Strand: Plus/Plus

Query  6        TGATATTACT  15
                ||||||||||
Sbjct  2399310  TGATATTACT  2399319


Range 746: 2401793 to 2401802

Score:17.4 bits(10), Expect:198, 
Identities:10/10(100%),  Gaps:0/10(0%), Strand: Plus/Plus

Query  8        ATATTACTGT  17
                ||||||||||
Sbjct  2401793  ATATTACTGT  2401802


Range 747: 2431192 to 2431203

Score:17.4 bits(10), Expect:198, 
Identities:11/12(92%),  Gaps:0/12(0%), Strand: Plus/Plus

Query  2        TTTCTGATATTA  13
                |||||||| |||
Sbjct  2431192  TTTCTGATGTTA  2431203


Range 748: 2442062 to 2442073

Score:17.4 bits(10), Expect:198, 
Identities:11/12(92%),  Gaps:0/12(0%), Strand: Plus/Plus

Query  2        TTTCTGATATTA  13
                ||| ||||||||
Sbjct  2442062  TTTGTGATATTA  2442073


Range 749: 2458902 to 2458917

Score:17.4 bits(10), Expect:198, 
Identities:13/16(81%),  Gaps:0/16(0%), Strand: Plus/Plus

Query  7        GATATTACTGTCACAG  22
                ||||||| | | ||||
Sbjct  2458902  GATATTATTTTAACAG  2458917


Range 750: 2460489 to 2460502

Score:17.4 bits(10), Expect:198, 
Identities:12/14(86%),  Gaps:0/14(0%), Strand: Plus/Plus

Query  8        ATATTACTGTCACA  21
                ||| || |||||||
Sbjct  2460489  ATACTATTGTCACA  2460502


Range 751: 2539134 to 2539143

Score:17.4 bits(10), Expect:198, 
Identities:10/10(100%),  Gaps:0/10(0%), Strand: Plus/Plus

Query  2        TTTCTGATAT  11
                ||||||||||
Sbjct  2539134  TTTCTGATAT  2539143


Range 752: 2553849 to 2553858

Score:17.4 bits(10), Expect:198, 
Identities:10/10(100%),  Gaps:0/10(0%), Strand: Plus/Plus

Query  2        TTTCTGATAT  11
                ||||||||||
Sbjct  2553849  TTTCTGATAT  2553858


Range 753: 2562684 to 2562693

Score:17.4 bits(10), Expect:198, 
Identities:10/10(100%),  Gaps:0/10(0%), Strand: Plus/Plus

Query  7        GATATTACTG  16
                ||||||||||
Sbjct  2562684  GATATTACTG  2562693


Range 754: 2568366 to 2568379

Score:17.4 bits(10), Expect:198, 
Identities:12/14(86%),  Gaps:0/14(0%), Strand: Plus/Plus

Query  2        TTTCTGATATTACT  15
                || |||||||| ||
Sbjct  2568366  TTGCTGATATTTCT  2568379


Range 755: 2571010 to 2571021

Score:17.4 bits(10), Expect:198, 
Identities:11/12(92%),  Gaps:0/12(0%), Strand: Plus/Plus

Query  2        TTTCTGATATTA  13
                |||| |||||||
Sbjct  2571010  TTTCAGATATTA  2571021


Range 756: 2589148 to 2589159

Score:17.4 bits(10), Expect:198, 
Identities:11/12(92%),  Gaps:0/12(0%), Strand: Plus/Plus

Query  6        TGATATTACTGT  17
                |||||||| |||
Sbjct  2589148  TGATATTATTGT  2589159


Range 757: 2628511 to 2628520

Score:17.4 bits(10), Expect:198, 
Identities:10/10(100%),  Gaps:0/10(0%), Strand: Plus/Plus

Query  1        ATTTCTGATA  10
                ||||||||||
Sbjct  2628511  ATTTCTGATA  2628520


Range 758: 2629693 to 2629704

Score:17.4 bits(10), Expect:198, 
Identities:11/12(92%),  Gaps:0/12(0%), Strand: Plus/Plus

Query  12       TACTGTCACAGG  23
                |||||||| |||
Sbjct  2629693  TACTGTCATAGG  2629704


Range 759: 2648140 to 2648161

Score:17.4 bits(10), Expect:198, 
Identities:16/22(73%),  Gaps:0/22(0%), Strand: Plus/Plus

Query  1        ATTTCTGATATTACTGTCACAG  22
                ||||||| |  ||| |  ||||
Sbjct  2648140  ATTTCTGGTGGTACAGCTACAG  2648161


Range 760: 2648457 to 2648470

Score:17.4 bits(10), Expect:198, 
Identities:12/14(86%),  Gaps:0/14(0%), Strand: Plus/Plus

Query  6        TGATATTACTGTCA  19
                ||||||||  ||||
Sbjct  2648457  TGATATTATGGTCA  2648470


Range 761: 2653480 to 2653491

Score:17.4 bits(10), Expect:198, 
Identities:11/12(92%),  Gaps:0/12(0%), Strand: Plus/Plus

Query  4        TCTGATATTACT  15
                |||| |||||||
Sbjct  2653480  TCTGGTATTACT  2653491


Range 762: 2685418 to 2685427

Score:17.4 bits(10), Expect:198, 
Identities:10/10(100%),  Gaps:0/10(0%), Strand: Plus/Plus

Query  2        TTTCTGATAT  11
                ||||||||||
Sbjct  2685418  TTTCTGATAT  2685427


Range 763: 2687200 to 2687211

Score:17.4 bits(10), Expect:198, 
Identities:11/12(92%),  Gaps:0/12(0%), Strand: Plus/Plus

Query  8        ATATTACTGTCA  19
                ||| ||||||||
Sbjct  2687200  ATACTACTGTCA  2687211


Range 764: 2688907 to 2688916

Score:17.4 bits(10), Expect:198, 
Identities:10/10(100%),  Gaps:0/10(0%), Strand: Plus/Plus

Query  8        ATATTACTGT  17
                ||||||||||
Sbjct  2688907  ATATTACTGT  2688916


Range 765: 2695647 to 2695656

Score:17.4 bits(10), Expect:198, 
Identities:10/10(100%),  Gaps:0/10(0%), Strand: Plus/Plus

Query  4        TCTGATATTA  13
                ||||||||||
Sbjct  2695647  TCTGATATTA  2695656


Range 766: 2702913 to 2702924

Score:17.4 bits(10), Expect:198, 
Identities:11/12(92%),  Gaps:0/12(0%), Strand: Plus/Plus

Query  6        TGATATTACTGT  17
                ||||||| ||||
Sbjct  2702913  TGATATTCCTGT  2702924


Range 767: 2716144 to 2716153

Score:17.4 bits(10), Expect:198, 
Identities:10/10(100%),  Gaps:0/10(0%), Strand: Plus/Plus

Query  6        TGATATTACT  15
                ||||||||||
Sbjct  2716144  TGATATTACT  2716153


Range 768: 2738121 to 2738132

Score:17.4 bits(10), Expect:198, 
Identities:11/12(92%),  Gaps:0/12(0%), Strand: Plus/Plus

Query  6        TGATATTACTGT  17
                |||||||| |||
Sbjct  2738121  TGATATTATTGT  2738132


Range 769: 2748829 to 2748844

Score:17.4 bits(10), Expect:198, 
Identities:13/16(81%),  Gaps:0/16(0%), Strand: Plus/Plus

Query  1        ATTTCTGATATTACTG  16
                |||  ||| |||||||
Sbjct  2748829  ATTAATGAAATTACTG  2748844


Range 770: 2750050 to 2750063

Score:17.4 bits(10), Expect:198, 
Identities:12/14(86%),  Gaps:0/14(0%), Strand: Plus/Plus

Query  10       ATTACTGTCACAGG  23
                ||||||||  ||||
Sbjct  2750050  ATTACTGTTCCAGG  2750063


Range 771: 2750385 to 2750394

Score:17.4 bits(10), Expect:198, 
Identities:10/10(100%),  Gaps:0/10(0%), Strand: Plus/Plus

Query  3        TTCTGATATT  12
                ||||||||||
Sbjct  2750385  TTCTGATATT  2750394


Range 772: 2753020 to 2753029

Score:17.4 bits(10), Expect:198, 
Identities:10/10(100%),  Gaps:0/10(0%), Strand: Plus/Plus

Query  2        TTTCTGATAT  11
                ||||||||||
Sbjct  2753020  TTTCTGATAT  2753029


Range 773: 2775885 to 2775902

Score:17.4 bits(10), Expect:198, 
Identities:14/18(78%),  Gaps:0/18(0%), Strand: Plus/Plus

Query  2        TTTCTGATATTACTGTCA  19
                ||||||| |||  | |||
Sbjct  2775885  TTTCTGAAATTGGTATCA  2775902


Range 774: 2777395 to 2777410

Score:17.4 bits(10), Expect:198, 
Identities:13/16(81%),  Gaps:0/16(0%), Strand: Plus/Plus

Query  1        ATTTCTGATATTACTG  16
                || |||||||| | ||
Sbjct  2777395  ATCTCTGATATAAATG  2777410


Range 775: 2813740 to 2813753

Score:17.4 bits(10), Expect:198, 
Identities:12/14(86%),  Gaps:0/14(0%), Strand: Plus/Plus

Query  3        TTCTGATATTACTG  16
                |||||||| | |||
Sbjct  2813740  TTCTGATAATTCTG  2813753


Range 776: 2830350 to 2830361

Score:17.4 bits(10), Expect:198, 
Identities:11/12(92%),  Gaps:0/12(0%), Strand: Plus/Plus

Query  7        GATATTACTGTC  18
                ||||||| ||||
Sbjct  2830350  GATATTAGTGTC  2830361


Range 777: 2831503 to 2831514

Score:17.4 bits(10), Expect:198, 
Identities:11/12(92%),  Gaps:0/12(0%), Strand: Plus/Plus

Query  2        TTTCTGATATTA  13
                ||| ||||||||
Sbjct  2831503  TTTATGATATTA  2831514


Range 778: 2837250 to 2837263

Score:17.4 bits(10), Expect:198, 
Identities:12/14(86%),  Gaps:0/14(0%), Strand: Plus/Plus

Query  3        TTCTGATATTACTG  16
                || ||| |||||||
Sbjct  2837250  TTTTGAAATTACTG  2837263


Range 779: 2861546 to 2861557

Score:17.4 bits(10), Expect:198, 
Identities:11/12(92%),  Gaps:0/12(0%), Strand: Plus/Plus

Query  2        TTTCTGATATTA  13
                ||||||||| ||
Sbjct  2861546  TTTCTGATAATA  2861557


Range 780: 2863104 to 2863119

Score:17.4 bits(10), Expect:198, 
Identities:13/16(81%),  Gaps:0/16(0%), Strand: Plus/Plus

Query  1        ATTTCTGATATTACTG  16
                || || || |||||||
Sbjct  2863104  ATATCAGAAATTACTG  2863119


Range 781: 2884882 to 2884893

Score:17.4 bits(10), Expect:198, 
Identities:11/12(92%),  Gaps:0/12(0%), Strand: Plus/Plus

Query  3        TTCTGATATTAC  14
                ||||||| ||||
Sbjct  2884882  TTCTGATGTTAC  2884893


Range 782: 2942711 to 2942720

Score:17.4 bits(10), Expect:198, 
Identities:10/10(100%),  Gaps:0/10(0%), Strand: Plus/Plus

Query  6        TGATATTACT  15
                ||||||||||
Sbjct  2942711  TGATATTACT  2942720


Range 783: 2964858 to 2964871

Score:17.4 bits(10), Expect:198, 
Identities:12/14(86%),  Gaps:0/14(0%), Strand: Plus/Plus

Query  9        TATTACTGTCACAG  22
                ||| | ||||||||
Sbjct  2964858  TATCATTGTCACAG  2964871


Range 784: 2991730 to 2991745

Score:17.4 bits(10), Expect:198, 
Identities:13/16(81%),  Gaps:0/16(0%), Strand: Plus/Plus

Query  7        GATATTACTGTCACAG  22
                ||||||| |||  |||
Sbjct  2991730  GATATTATTGTATCAG  2991745


Range 785: 2993468 to 2993479

Score:17.4 bits(10), Expect:198, 
Identities:11/12(92%),  Gaps:0/12(0%), Strand: Plus/Plus

Query  8        ATATTACTGTCA  19
                || |||||||||
Sbjct  2993468  ATTTTACTGTCA  2993479


Range 786: 3029238 to 3029247

Score:17.4 bits(10), Expect:198, 
Identities:10/10(100%),  Gaps:0/10(0%), Strand: Plus/Plus

Query  2        TTTCTGATAT  11
                ||||||||||
Sbjct  3029238  TTTCTGATAT  3029247


Range 787: 3053076 to 3053087

Score:17.4 bits(10), Expect:198, 
Identities:11/12(92%),  Gaps:0/12(0%), Strand: Plus/Plus

Query  3        TTCTGATATTAC  14
                |||| |||||||
Sbjct  3053076  TTCTAATATTAC  3053087


Range 788: 3060388 to 3060403

Score:17.4 bits(10), Expect:198, 
Identities:13/16(81%),  Gaps:0/16(0%), Strand: Plus/Plus

Query  1        ATTTCTGATATTACTG  16
                || | ||||||| |||
Sbjct  3060388  ATATGTGATATTTCTG  3060403


Range 789: 3060397 to 3060408

Score:17.4 bits(10), Expect:198, 
Identities:11/12(92%),  Gaps:0/12(0%), Strand: Plus/Plus

Query  1        ATTTCTGATATT  12
                ||||||||| ||
Sbjct  3060397  ATTTCTGATTTT  3060408


Range 790: 3088734 to 3088745

Score:17.4 bits(10), Expect:198, 
Identities:11/12(92%),  Gaps:0/12(0%), Strand: Plus/Plus

Query  4        TCTGATATTACT  15
                ||| ||||||||
Sbjct  3088734  TCTTATATTACT  3088745


Range 791: 3103373 to 3103388

Score:17.4 bits(10), Expect:198, 
Identities:13/16(81%),  Gaps:0/16(0%), Strand: Plus/Plus

Query  5        CTGATATTACTGTCAC  20
                ||| | ||||||| ||
Sbjct  3103373  CTGTTTTTACTGTTAC  3103388


Range 792: 3112977 to 3112986

Score:17.4 bits(10), Expect:198, 
Identities:10/10(100%),  Gaps:0/10(0%), Strand: Plus/Plus

Query  6        TGATATTACT  15
                ||||||||||
Sbjct  3112977  TGATATTACT  3112986


Range 793: 3164665 to 3164678

Score:17.4 bits(10), Expect:198, 
Identities:12/14(86%),  Gaps:0/14(0%), Strand: Plus/Plus

Query  4        TCTGATATTACTGT  17
                |||| | |||||||
Sbjct  3164665  TCTGCTGTTACTGT  3164678


Range 794: 3176414 to 3176427

Score:17.4 bits(10), Expect:198, 
Identities:12/14(86%),  Gaps:0/14(0%), Strand: Plus/Plus

Query  8        ATATTACTGTCACA  21
                |||||  |||||||
Sbjct  3176414  ATATTGTTGTCACA  3176427


Range 795: 3203525 to 3203538

Score:17.4 bits(10), Expect:198, 
Identities:12/14(86%),  Gaps:0/14(0%), Strand: Plus/Plus

Query  10       ATTACTGTCACAGG  23
                || ||||||| |||
Sbjct  3203525  ATCACTGTCAAAGG  3203538


Range 796: 3206808 to 3206821

Score:17.4 bits(10), Expect:198, 
Identities:12/14(86%),  Gaps:0/14(0%), Strand: Plus/Plus

Query  4        TCTGATATTACTGT  17
                ||||||||| | ||
Sbjct  3206808  TCTGATATTTCAGT  3206821


Range 797: 3279864 to 3279873

Score:17.4 bits(10), Expect:198, 
Identities:10/10(100%),  Gaps:0/10(0%), Strand: Plus/Plus

Query  8        ATATTACTGT  17
                ||||||||||
Sbjct  3279864  ATATTACTGT  3279873


Range 798: 3298945 to 3298956

Score:17.4 bits(10), Expect:198, 
Identities:11/12(92%),  Gaps:0/12(0%), Strand: Plus/Plus

Query  8        ATATTACTGTCA  19
                || |||||||||
Sbjct  3298945  ATCTTACTGTCA  3298956


Range 799: 3307067 to 3307080

Score:17.4 bits(10), Expect:198, 
Identities:12/14(86%),  Gaps:0/14(0%), Strand: Plus/Plus

Query  10       ATTACTGTCACAGG  23
                ||| || |||||||
Sbjct  3307067  ATTTCTTTCACAGG  3307080


Range 800: 3313593 to 3313604

Score:17.4 bits(10), Expect:198, 
Identities:11/12(92%),  Gaps:0/12(0%), Strand: Plus/Plus

Query  6        TGATATTACTGT  17
                ||||||||| ||
Sbjct  3313593  TGATATTACGGT  3313604


Range 801: 3318969 to 3318982

Score:17.4 bits(10), Expect:198, 
Identities:12/14(86%),  Gaps:0/14(0%), Strand: Plus/Plus

Query  9        TATTACTGTCACAG  22
                ||||||| | ||||
Sbjct  3318969  TATTACTTTAACAG  3318982


Range 802: 3332986 to 3332997

Score:17.4 bits(10), Expect:198, 
Identities:11/12(92%),  Gaps:0/12(0%), Strand: Plus/Plus

Query  2        TTTCTGATATTA  13
                ||||||| ||||
Sbjct  3332986  TTTCTGAAATTA  3332997


Range 803: 3346912 to 3346921

Score:17.4 bits(10), Expect:198, 
Identities:10/10(100%),  Gaps:0/10(0%), Strand: Plus/Plus

Query  1        ATTTCTGATA  10
                ||||||||||
Sbjct  3346912  ATTTCTGATA  3346921


Range 804: 3348397 to 3348406

Score:17.4 bits(10), Expect:198, 
Identities:10/10(100%),  Gaps:0/10(0%), Strand: Plus/Plus

Query  3        TTCTGATATT  12
                ||||||||||
Sbjct  3348397  TTCTGATATT  3348406


Range 805: 3352569 to 3352578

Score:17.4 bits(10), Expect:198, 
Identities:10/10(100%),  Gaps:0/10(0%), Strand: Plus/Plus

Query  3        TTCTGATATT  12
                ||||||||||
Sbjct  3352569  TTCTGATATT  3352578


Range 806: 3363907 to 3363920

Score:17.4 bits(10), Expect:198, 
Identities:12/14(86%),  Gaps:0/14(0%), Strand: Plus/Plus

Query  3        TTCTGATATTACTG  16
                || ||||||| |||
Sbjct  3363907  TTATGATATTTCTG  3363920


Range 807: 3400635 to 3400646

Score:17.4 bits(10), Expect:198, 
Identities:11/12(92%),  Gaps:0/12(0%), Strand: Plus/Plus

Query  2        TTTCTGATATTA  13
                ||| ||||||||
Sbjct  3400635  TTTGTGATATTA  3400646


Range 808: 3419831 to 3419842

Score:17.4 bits(10), Expect:198, 
Identities:11/12(92%),  Gaps:0/12(0%), Strand: Plus/Plus

Query  6        TGATATTACTGT  17
                ||| ||||||||
Sbjct  3419831  TGAAATTACTGT  3419842


Range 809: 3430872 to 3430889

Score:17.4 bits(10), Expect:198, 
Identities:14/18(78%),  Gaps:0/18(0%), Strand: Plus/Plus

Query  3        TTCTGATATTACTGTCAC  20
                |||  ||||  |||||||
Sbjct  3430872  TTCCTATATGGCTGTCAC  3430889


Range 810: 3451157 to 3451168

Score:17.4 bits(10), Expect:198, 
Identities:11/12(92%),  Gaps:0/12(0%), Strand: Plus/Plus

Query  3        TTCTGATATTAC  14
                ||||||||| ||
Sbjct  3451157  TTCTGATATGAC  3451168


Range 811: 3459406 to 3459415

Score:17.4 bits(10), Expect:198, 
Identities:10/10(100%),  Gaps:0/10(0%), Strand: Plus/Plus

Query  4        TCTGATATTA  13
                ||||||||||
Sbjct  3459406  TCTGATATTA  3459415


Range 812: 3486347 to 3486358

Score:17.4 bits(10), Expect:198, 
Identities:11/12(92%),  Gaps:0/12(0%), Strand: Plus/Plus

Query  2        TTTCTGATATTA  13
                || |||||||||
Sbjct  3486347  TTGCTGATATTA  3486358


Range 813: 3487818 to 3487827

Score:17.4 bits(10), Expect:198, 
Identities:10/10(100%),  Gaps:0/10(0%), Strand: Plus/Plus

Query  3        TTCTGATATT  12
                ||||||||||
Sbjct  3487818  TTCTGATATT  3487827


Range 814: 3511759 to 3511770

Score:17.4 bits(10), Expect:198, 
Identities:11/12(92%),  Gaps:0/12(0%), Strand: Plus/Plus

Query  1        ATTTCTGATATT  12
                |||| |||||||
Sbjct  3511759  ATTTATGATATT  3511770


Range 815: 3523062 to 3523075

Score:17.4 bits(10), Expect:198, 
Identities:12/14(86%),  Gaps:0/14(0%), Strand: Plus/Plus

Query  4        TCTGATATTACTGT  17
                |||||||  |||||
Sbjct  3523062  TCTGATAACACTGT  3523075


Range 816: 3565281 to 3565296

Score:17.4 bits(10), Expect:198, 
Identities:13/16(81%),  Gaps:0/16(0%), Strand: Plus/Plus

Query  1        ATTTCTGATATTACTG  16
                ||||||| ||| | ||
Sbjct  3565281  ATTTCTGCTATAAGTG  3565296


Range 817: 3584390 to 3584403

Score:17.4 bits(10), Expect:198, 
Identities:12/14(86%),  Gaps:0/14(0%), Strand: Plus/Plus

Query  10       ATTACTGTCACAGG  23
                |||||||| | |||
Sbjct  3584390  ATTACTGTAAGAGG  3584403


Range 818: 3604004 to 3604017

Score:17.4 bits(10), Expect:198, 
Identities:12/14(86%),  Gaps:0/14(0%), Strand: Plus/Plus

Query  9        TATTACTGTCACAG  22
                || ||||||| |||
Sbjct  3604004  TAATACTGTCTCAG  3604017


Range 819: 3684286 to 3684301

Score:17.4 bits(10), Expect:198, 
Identities:13/16(81%),  Gaps:0/16(0%), Strand: Plus/Plus

Query  1        ATTTCTGATATTACTG  16
                || |||||||| | ||
Sbjct  3684286  ATATCTGATATCATTG  3684301


Range 820: 3711672 to 3711683

Score:17.4 bits(10), Expect:198, 
Identities:11/12(92%),  Gaps:0/12(0%), Strand: Plus/Plus

Query  2        TTTCTGATATTA  13
                ||| ||||||||
Sbjct  3711672  TTTTTGATATTA  3711683


Range 821: 3716586 to 3716597

Score:17.4 bits(10), Expect:198, 
Identities:11/12(92%),  Gaps:0/12(0%), Strand: Plus/Plus

Query  2        TTTCTGATATTA  13
                |||||||| |||
Sbjct  3716586  TTTCTGATGTTA  3716597


Range 822: 3725793 to 3725804

Score:17.4 bits(10), Expect:198, 
Identities:11/12(92%),  Gaps:0/12(0%), Strand: Plus/Plus

Query  3        TTCTGATATTAC  14
                || |||||||||
Sbjct  3725793  TTTTGATATTAC  3725804


Range 823: 3748470 to 3748481

Score:17.4 bits(10), Expect:198, 
Identities:11/12(92%),  Gaps:0/12(0%), Strand: Plus/Plus

Query  1        ATTTCTGATATT  12
                ||||||||| ||
Sbjct  3748470  ATTTCTGATTTT  3748481


Range 824: 3753676 to 3753687

Score:17.4 bits(10), Expect:198, 
Identities:11/12(92%),  Gaps:0/12(0%), Strand: Plus/Plus

Query  3        TTCTGATATTAC  14
                |||| |||||||
Sbjct  3753676  TTCTTATATTAC  3753687


Range 825: 3760557 to 3760568

Score:17.4 bits(10), Expect:198, 
Identities:11/12(92%),  Gaps:0/12(0%), Strand: Plus/Plus

Query  10       ATTACTGTCACA  21
                |||||||| |||
Sbjct  3760557  ATTACTGTAACA  3760568


Range 826: 3762760 to 3762771

Score:17.4 bits(10), Expect:198, 
Identities:11/12(92%),  Gaps:0/12(0%), Strand: Plus/Plus

Query  2        TTTCTGATATTA  13
                ||| ||||||||
Sbjct  3762760  TTTTTGATATTA  3762771


Range 827: 3764750 to 3764759

Score:17.4 bits(10), Expect:198, 
Identities:10/10(100%),  Gaps:0/10(0%), Strand: Plus/Plus

Query  2        TTTCTGATAT  11
                ||||||||||
Sbjct  3764750  TTTCTGATAT  3764759


Range 828: 3791636 to 3791651

Score:17.4 bits(10), Expect:198, 
Identities:13/16(81%),  Gaps:0/16(0%), Strand: Plus/Plus

Query  1        ATTTCTGATATTACTG  16
                |||  ||||||| |||
Sbjct  3791636  ATTATTGATATTGCTG  3791651


Range 829: 3792184 to 3792195

Score:17.4 bits(10), Expect:198, 
Identities:11/12(92%),  Gaps:0/12(0%), Strand: Plus/Plus

Query  1        ATTTCTGATATT  12
                |||||||| |||
Sbjct  3792184  ATTTCTGAAATT  3792195


Range 830: 3838205 to 3838214

Score:17.4 bits(10), Expect:198, 
Identities:10/10(100%),  Gaps:0/10(0%), Strand: Plus/Plus

Query  7        GATATTACTG  16
                ||||||||||
Sbjct  3838205  GATATTACTG  3838214


Range 831: 3914900 to 3914909

Score:17.4 bits(10), Expect:198, 
Identities:10/10(100%),  Gaps:0/10(0%), Strand: Plus/Plus

Query  1        ATTTCTGATA  10
                ||||||||||
Sbjct  3914900  ATTTCTGATA  3914909


Range 832: 3920896 to 3920905

Score:17.4 bits(10), Expect:198, 
Identities:10/10(100%),  Gaps:0/10(0%), Strand: Plus/Plus

Query  6        TGATATTACT  15
                ||||||||||
Sbjct  3920896  TGATATTACT  3920905


Range 833: 3979885 to 3979894

Score:17.4 bits(10), Expect:198, 
Identities:10/10(100%),  Gaps:0/10(0%), Strand: Plus/Plus

Query  1        ATTTCTGATA  10
                ||||||||||
Sbjct  3979885  ATTTCTGATA  3979894


Range 834: 3982034 to 3982049

Score:17.4 bits(10), Expect:198, 
Identities:13/16(81%),  Gaps:0/16(0%), Strand: Plus/Plus

Query  1        ATTTCTGATATTACTG  16
                ||| ||||||| | ||
Sbjct  3982034  ATTACTGATATGATTG  3982049


Range 835: 3983317 to 3983328

Score:17.4 bits(10), Expect:198, 
Identities:11/12(92%),  Gaps:0/12(0%), Strand: Plus/Plus

Query  6        TGATATTACTGT  17
                ||| ||||||||
Sbjct  3983317  TGAGATTACTGT  3983328


Range 836: 3986014 to 3986027

Score:17.4 bits(10), Expect:198, 
Identities:12/14(86%),  Gaps:0/14(0%), Strand: Plus/Plus

Query  10       ATTACTGTCACAGG  23
                ||||  ||||||||
Sbjct  3986014  ATTATGGTCACAGG  3986027


Range 837: 3987332 to 3987347

Score:17.4 bits(10), Expect:198, 
Identities:13/16(81%),  Gaps:0/16(0%), Strand: Plus/Plus

Query  8        ATATTACTGTCACAGG  23
                || ||||||| || ||
Sbjct  3987332  ATTTTACTGTAACTGG  3987347


Range 838: 4009577 to 4009590

Score:17.4 bits(10), Expect:198, 
Identities:12/14(86%),  Gaps:0/14(0%), Strand: Plus/Plus

Query  1        ATTTCTGATATTAC  14
                |||  |||||||||
Sbjct  4009577  ATTATTGATATTAC  4009590


Range 839: 4023406 to 4023417

Score:17.4 bits(10), Expect:198, 
Identities:11/12(92%),  Gaps:0/12(0%), Strand: Plus/Plus

Query  10       ATTACTGTCACA  21
                |||||||| |||
Sbjct  4023406  ATTACTGTAACA  4023417


Range 840: 4024518 to 4024527

Score:17.4 bits(10), Expect:198, 
Identities:10/10(100%),  Gaps:0/10(0%), Strand: Plus/Plus

Query  5        CTGATATTAC  14
                ||||||||||
Sbjct  4024518  CTGATATTAC  4024527


Range 841: 4031429 to 4031440

Score:17.4 bits(10), Expect:198, 
Identities:11/12(92%),  Gaps:0/12(0%), Strand: Plus/Plus

Query  8        ATATTACTGTCA  19
                |||||||| |||
Sbjct  4031429  ATATTACTATCA  4031440


Range 842: 4048431 to 4048442

Score:17.4 bits(10), Expect:198, 
Identities:11/12(92%),  Gaps:0/12(0%), Strand: Plus/Plus

Query  2        TTTCTGATATTA  13
                ||||||| ||||
Sbjct  4048431  TTTCTGAAATTA  4048442


Range 843: 4049293 to 4049302

Score:17.4 bits(10), Expect:198, 
Identities:10/10(100%),  Gaps:0/10(0%), Strand: Plus/Plus

Query  4        TCTGATATTA  13
                ||||||||||
Sbjct  4049293  TCTGATATTA  4049302


Range 844: 4067560 to 4067569

Score:17.4 bits(10), Expect:198, 
Identities:10/10(100%),  Gaps:0/10(0%), Strand: Plus/Plus

Query  6        TGATATTACT  15
                ||||||||||
Sbjct  4067560  TGATATTACT  4067569


Range 845: 4077008 to 4077017

Score:17.4 bits(10), Expect:198, 
Identities:10/10(100%),  Gaps:0/10(0%), Strand: Plus/Plus

Query  2        TTTCTGATAT  11
                ||||||||||
Sbjct  4077008  TTTCTGATAT  4077017


Range 846: 4077980 to 4077995

Score:17.4 bits(10), Expect:198, 
Identities:13/16(81%),  Gaps:0/16(0%), Strand: Plus/Plus

Query  8        ATATTACTGTCACAGG  23
                |||||||| | | |||
Sbjct  4077980  ATATTACTATAAAAGG  4077995


Range 847: 4093291 to 4093302

Score:17.4 bits(10), Expect:198, 
Identities:11/12(92%),  Gaps:0/12(0%), Strand: Plus/Plus

Query  2        TTTCTGATATTA  13
                ||||||| ||||
Sbjct  4093291  TTTCTGACATTA  4093302


Range 848: 4094720 to 4094731

Score:17.4 bits(10), Expect:198, 
Identities:11/12(92%),  Gaps:0/12(0%), Strand: Plus/Plus

Query  2        TTTCTGATATTA  13
                ||| ||||||||
Sbjct  4094720  TTTTTGATATTA  4094731


Range 849: 4105543 to 4105554

Score:17.4 bits(10), Expect:198, 
Identities:11/12(92%),  Gaps:0/12(0%), Strand: Plus/Plus

Query  6        TGATATTACTGT  17
                |||||||| |||
Sbjct  4105543  TGATATTAATGT  4105554


Range 850: 4115042 to 4115053

Score:17.4 bits(10), Expect:198, 
Identities:11/12(92%),  Gaps:0/12(0%), Strand: Plus/Plus

Query  2        TTTCTGATATTA  13
                ||||||| ||||
Sbjct  4115042  TTTCTGACATTA  4115053


Range 851: 4160653 to 4160664

Score:17.4 bits(10), Expect:198, 
Identities:11/12(92%),  Gaps:0/12(0%), Strand: Plus/Plus

Query  3        TTCTGATATTAC  14
                |||| |||||||
Sbjct  4160653  TTCTTATATTAC  4160664


Range 852: 4220192 to 4220205

Score:17.4 bits(10), Expect:198, 
Identities:12/14(86%),  Gaps:0/14(0%), Strand: Plus/Plus

Query  2        TTTCTGATATTACT  15
                ||| || |||||||
Sbjct  4220192  TTTTTGTTATTACT  4220205


Range 853: 4226344 to 4226353

Score:17.4 bits(10), Expect:198, 
Identities:10/10(100%),  Gaps:0/10(0%), Strand: Plus/Plus

Query  12       TACTGTCACA  21
                ||||||||||
Sbjct  4226344  TACTGTCACA  4226353


Range 854: 4238422 to 4238433

Score:17.4 bits(10), Expect:198, 
Identities:11/12(92%),  Gaps:0/12(0%), Strand: Plus/Plus

Query  6        TGATATTACTGT  17
                |||||||| |||
Sbjct  4238422  TGATATTATTGT  4238433


Range 855: 4259541 to 4259550

Score:17.4 bits(10), Expect:198, 
Identities:10/10(100%),  Gaps:0/10(0%), Strand: Plus/Plus

Query  4        TCTGATATTA  13
                ||||||||||
Sbjct  4259541  TCTGATATTA  4259550


Range 856: 4261344 to 4261361

Score:17.4 bits(10), Expect:198, 
Identities:14/18(78%),  Gaps:0/18(0%), Strand: Plus/Plus

Query  3        TTCTGATATTACTGTCAC  20
                |||||||  |||| | ||
Sbjct  4261344  TTCTGATTGTACTTTTAC  4261361


Range 857: 4272929 to 4272938

Score:17.4 bits(10), Expect:198, 
Identities:10/10(100%),  Gaps:0/10(0%), Strand: Plus/Plus

Query  8        ATATTACTGT  17
                ||||||||||
Sbjct  4272929  ATATTACTGT  4272938


Range 858: 4273984 to 4273995

Score:17.4 bits(10), Expect:198, 
Identities:11/12(92%),  Gaps:0/12(0%), Strand: Plus/Plus

Query  2        TTTCTGATATTA  13
                || |||||||||
Sbjct  4273984  TTCCTGATATTA  4273995


Range 859: 4284649 to 4284658

Score:17.4 bits(10), Expect:198, 
Identities:10/10(100%),  Gaps:0/10(0%), Strand: Plus/Plus

Query  7        GATATTACTG  16
                ||||||||||
Sbjct  4284649  GATATTACTG  4284658


Range 860: 4288314 to 4288325

Score:17.4 bits(10), Expect:198, 
Identities:11/12(92%),  Gaps:0/12(0%), Strand: Plus/Plus

Query  1        ATTTCTGATATT  12
                ||| ||||||||
Sbjct  4288314  ATTCCTGATATT  4288325


Range 861: 4291480 to 4291495

Score:17.4 bits(10), Expect:198, 
Identities:13/16(81%),  Gaps:0/16(0%), Strand: Plus/Plus

Query  5        CTGATATTACTGTCAC  20
                ||||  ||||||| ||
Sbjct  4291480  CTGAATTTACTGTTAC  4291495


Range 862: 4317012 to 4317029

Score:17.4 bits(10), Expect:198, 
Identities:14/18(78%),  Gaps:0/18(0%), Strand: Plus/Plus

Query  3        TTCTGATATTACTGTCAC  20
                || |||||||| |  |||
Sbjct  4317012  TTGTGATATTAGTAGCAC  4317029


Range 863: 4330862 to 4330873

Score:17.4 bits(10), Expect:198, 
Identities:11/12(92%),  Gaps:0/12(0%), Strand: Plus/Plus

Query  6        TGATATTACTGT  17
                || |||||||||
Sbjct  4330862  TGCTATTACTGT  4330873


Range 864: 4351938 to 4351947

Score:17.4 bits(10), Expect:198, 
Identities:10/10(100%),  Gaps:0/10(0%), Strand: Plus/Plus

Query  2        TTTCTGATAT  11
                ||||||||||
Sbjct  4351938  TTTCTGATAT  4351947


Range 865: 1374 to 1384

Score:15.8 bits(9), Expect:594, 
Identities:10/11(91%),  Gaps:0/11(0%), Strand: Plus/Minus

Query  4     TCTGATATTAC  14
             ||| |||||||
Sbjct  1384  TCTAATATTAC  1374


Range 866: 2818 to 2828

Score:15.8 bits(9), Expect:594, 
Identities:10/11(91%),  Gaps:0/11(0%), Strand: Plus/Minus

Query  1     ATTTCTGATAT  11
             ||||||| |||
Sbjct  2828  ATTTCTGCTAT  2818


Range 867: 2829 to 2837

Score:15.8 bits(9), Expect:594, 
Identities:9/9(100%),  Gaps:0/9(0%), Strand: Plus/Plus

Query  9     TATTACTGT  17
             |||||||||
Sbjct  2829  TATTACTGT  2837


Range 868: 4385 to 4395

Score:15.8 bits(9), Expect:594, 
Identities:10/11(91%),  Gaps:0/11(0%), Strand: Plus/Minus

Query  9     TATTACTGTCA  19
             ||||||| |||
Sbjct  4395  TATTACTTTCA  4385


Range 869: 5867 to 5875

Score:15.8 bits(9), Expect:594, 
Identities:9/9(100%),  Gaps:0/9(0%), Strand: Plus/Minus

Query  1     ATTTCTGAT  9
             |||||||||
Sbjct  5875  ATTTCTGAT  5867


Range 870: 19095 to 19107

Score:15.8 bits(9), Expect:594, 
Identities:11/13(85%),  Gaps:0/13(0%), Strand: Plus/Minus

Query  2      TTTCTGATATTAC  14
              ||| | |||||||
Sbjct  19107  TTTATAATATTAC  19095


Range 871: 25735 to 25743

Score:15.8 bits(9), Expect:594, 
Identities:9/9(100%),  Gaps:0/9(0%), Strand: Plus/Plus

Query  5      CTGATATTA  13
              |||||||||
Sbjct  25735  CTGATATTA  25743


Range 872: 27411 to 27419

Score:15.8 bits(9), Expect:594, 
Identities:9/9(100%),  Gaps:0/9(0%), Strand: Plus/Minus

Query  9      TATTACTGT  17
              |||||||||
Sbjct  27419  TATTACTGT  27411


Range 873: 30326 to 30338

Score:15.8 bits(9), Expect:594, 
Identities:11/13(85%),  Gaps:0/13(0%), Strand: Plus/Plus

Query  3      TTCTGATATTACT  15
              ||||  |||||||
Sbjct  30326  TTCTATTATTACT  30338


Range 874: 33995 to 34003

Score:15.8 bits(9), Expect:594, 
Identities:9/9(100%),  Gaps:0/9(0%), Strand: Plus/Plus

Query  4      TCTGATATT  12
              |||||||||
Sbjct  33995  TCTGATATT  34003


Range 875: 37398 to 37406

Score:15.8 bits(9), Expect:594, 
Identities:9/9(100%),  Gaps:0/9(0%), Strand: Plus/Minus

Query  11     TTACTGTCA  19
              |||||||||
Sbjct  37406  TTACTGTCA  37398


Range 876: 40444 to 40454

Score:15.8 bits(9), Expect:594, 
Identities:10/11(91%),  Gaps:0/11(0%), Strand: Plus/Plus

Query  6      TGATATTACTG  16
              |||||||| ||
Sbjct  40444  TGATATTATTG  40454


Range 877: 42642 to 42652

Score:15.8 bits(9), Expect:594, 
Identities:10/11(91%),  Gaps:0/11(0%), Strand: Plus/Plus

Query  1      ATTTCTGATAT  11
              |||||||| ||
Sbjct  42642  ATTTCTGAAAT  42652


Range 878: 44212 to 44220

Score:15.8 bits(9), Expect:594, 
Identities:9/9(100%),  Gaps:0/9(0%), Strand: Plus/Plus

Query  9      TATTACTGT  17
              |||||||||
Sbjct  44212  TATTACTGT  44220


Range 879: 50640 to 50654

Score:15.8 bits(9), Expect:594, 
Identities:12/15(80%),  Gaps:0/15(0%), Strand: Plus/Plus

Query  9      TATTACTGTCACAGG  23
              ||||||||  || ||
Sbjct  50640  TATTACTGATACTGG  50654


Range 880: 53388 to 53396

Score:15.8 bits(9), Expect:594, 
Identities:9/9(100%),  Gaps:0/9(0%), Strand: Plus/Plus

Query  11     TTACTGTCA  19
              |||||||||
Sbjct  53388  TTACTGTCA  53396


Range 881: 54290 to 54300

Score:15.8 bits(9), Expect:594, 
Identities:10/11(91%),  Gaps:0/11(0%), Strand: Plus/Plus

Query  2      TTTCTGATATT  12
              ||||||| |||
Sbjct  54290  TTTCTGAAATT  54300


Range 882: 56576 to 56584

Score:15.8 bits(9), Expect:594, 
Identities:9/9(100%),  Gaps:0/9(0%), Strand: Plus/Plus

Query  14     CTGTCACAG  22
              |||||||||
Sbjct  56576  CTGTCACAG  56584


Range 883: 59367 to 59377

Score:15.8 bits(9), Expect:594, 
Identities:10/11(91%),  Gaps:0/11(0%), Strand: Plus/Plus

Query  6      TGATATTACTG  16
              || ||||||||
Sbjct  59367  TGCTATTACTG  59377


Range 884: 62058 to 62068

Score:15.8 bits(9), Expect:594, 
Identities:10/11(91%),  Gaps:0/11(0%), Strand: Plus/Minus

Query  2      TTTCTGATATT  12
              ||| |||||||
Sbjct  62068  TTTTTGATATT  62058


Range 885: 63254 to 63266

Score:15.8 bits(9), Expect:594, 
Identities:11/13(85%),  Gaps:0/13(0%), Strand: Plus/Plus

Query  3      TTCTGATATTACT  15
              |||  ||||||||
Sbjct  63254  TTCAAATATTACT  63266


Range 886: 64740 to 64748

Score:15.8 bits(9), Expect:594, 
Identities:9/9(100%),  Gaps:0/9(0%), Strand: Plus/Plus

Query  6      TGATATTAC  14
              |||||||||
Sbjct  64740  TGATATTAC  64748


Range 887: 74180 to 74192

Score:15.8 bits(9), Expect:594, 
Identities:11/13(85%),  Gaps:0/13(0%), Strand: Plus/Plus

Query  1      ATTTCTGATATTA  13
              |||  ||||||||
Sbjct  74180  ATTCTTGATATTA  74192


Range 888: 76169 to 76179

Score:15.8 bits(9), Expect:594, 
Identities:10/11(91%),  Gaps:0/11(0%), Strand: Plus/Plus

Query  6      TGATATTACTG  16
              |||||||| ||
Sbjct  76169  TGATATTAGTG  76179


Range 889: 76683 to 76693

Score:15.8 bits(9), Expect:594, 
Identities:10/11(91%),  Gaps:0/11(0%), Strand: Plus/Plus

Query  4      TCTGATATTAC  14
              ||| |||||||
Sbjct  76683  TCTTATATTAC  76693


Range 890: 77930 to 77944

Score:15.8 bits(9), Expect:594, 
Identities:12/15(80%),  Gaps:0/15(0%), Strand: Plus/Plus

Query  1      ATTTCTGATATTACT  15
              || |||  |||||||
Sbjct  77930  ATCTCTTTTATTACT  77944


Range 891: 85291 to 85299

Score:15.8 bits(9), Expect:594, 
Identities:9/9(100%),  Gaps:0/9(0%), Strand: Plus/Minus

Query  8      ATATTACTG  16
              |||||||||
Sbjct  85299  ATATTACTG  85291


Range 892: 86186 to 86194

Score:15.8 bits(9), Expect:594, 
Identities:9/9(100%),  Gaps:0/9(0%), Strand: Plus/Plus

Query  5      CTGATATTA  13
              |||||||||
Sbjct  86186  CTGATATTA  86194


Range 893: 87141 to 87151

Score:15.8 bits(9), Expect:594, 
Identities:10/11(91%),  Gaps:0/11(0%), Strand: Plus/Plus

Query  1      ATTTCTGATAT  11
              |||||||| ||
Sbjct  87141  ATTTCTGAAAT  87151


Range 894: 94167 to 94177

Score:15.8 bits(9), Expect:594, 
Identities:10/11(91%),  Gaps:0/11(0%), Strand: Plus/Plus

Query  9      TATTACTGTCA  19
              ||||||| |||
Sbjct  94167  TATTACTTTCA  94177


Range 895: 98919 to 98933

Score:15.8 bits(9), Expect:594, 
Identities:12/15(80%),  Gaps:0/15(0%), Strand: Plus/Plus

Query  2      TTTCTGATATTACTG  16
              |||  || |||||||
Sbjct  98919  TTTTAGAAATTACTG  98933


Range 896: 106264 to 106274

Score:15.8 bits(9), Expect:594, 
Identities:10/11(91%),  Gaps:0/11(0%), Strand: Plus/Plus

Query  2       TTTCTGATATT  12
               ||| |||||||
Sbjct  106264  TTTTTGATATT  106274


Range 897: 107707 to 107715

Score:15.8 bits(9), Expect:594, 
Identities:9/9(100%),  Gaps:0/9(0%), Strand: Plus/Minus

Query  11      TTACTGTCA  19
               |||||||||
Sbjct  107715  TTACTGTCA  107707


Range 898: 109631 to 109641

Score:15.8 bits(9), Expect:594, 
Identities:10/11(91%),  Gaps:0/11(0%), Strand: Plus/Plus

Query  7       GATATTACTGT  17
               ||| |||||||
Sbjct  109631  GATTTTACTGT  109641


Range 899: 111380 to 111390

Score:15.8 bits(9), Expect:594, 
Identities:10/11(91%),  Gaps:0/11(0%), Strand: Plus/Plus

Query  2       TTTCTGATATT  12
               || ||||||||
Sbjct  111380  TTGCTGATATT  111390


Range 900: 111500 to 111514

Score:15.8 bits(9), Expect:594, 
Identities:12/15(80%),  Gaps:0/15(0%), Strand: Plus/Plus

Query  2       TTTCTGATATTACTG  16
               || ||||||| | ||
Sbjct  111500  TTACTGATATGATTG  111514


Range 901: 123766 to 123774

Score:15.8 bits(9), Expect:594, 
Identities:9/9(100%),  Gaps:0/9(0%), Strand: Plus/Minus

Query  9       TATTACTGT  17
               |||||||||
Sbjct  123774  TATTACTGT  123766


Range 902: 123877 to 123885

Score:15.8 bits(9), Expect:594, 
Identities:9/9(100%),  Gaps:0/9(0%), Strand: Plus/Plus

Query  7       GATATTACT  15
               |||||||||
Sbjct  123877  GATATTACT  123885


Range 903: 126511 to 126523

Score:15.8 bits(9), Expect:594, 
Identities:11/13(85%),  Gaps:0/13(0%), Strand: Plus/Minus

Query  10      ATTACTGTCACAG  22
               ||||||| || ||
Sbjct  126523  ATTACTGGCATAG  126511


Range 904: 129319 to 129327

Score:15.8 bits(9), Expect:594, 
Identities:9/9(100%),  Gaps:0/9(0%), Strand: Plus/Plus

Query  7       GATATTACT  15
               |||||||||
Sbjct  129319  GATATTACT  129327


Range 905: 130662 to 130674

Score:15.8 bits(9), Expect:594, 
Identities:11/13(85%),  Gaps:0/13(0%), Strand: Plus/Plus

Query  11      TTACTGTCACAGG  23
               ||||||| || ||
Sbjct  130662  TTACTGTTACTGG  130674


Range 906: 133191 to 133199

Score:15.8 bits(9), Expect:594, 
Identities:9/9(100%),  Gaps:0/9(0%), Strand: Plus/Plus

Query  2       TTTCTGATA  10
               |||||||||
Sbjct  133191  TTTCTGATA  133199


Range 907: 142661 to 142671

Score:15.8 bits(9), Expect:594, 
Identities:10/11(91%),  Gaps:0/11(0%), Strand: Plus/Plus

Query  7       GATATTACTGT  17
               ||||||| |||
Sbjct  142661  GATATTAATGT  142671


Range 908: 147440 to 147454

Score:15.8 bits(9), Expect:594, 
Identities:12/15(80%),  Gaps:0/15(0%), Strand: Plus/Minus

Query  3       TTCTGATATTACTGT  17
               ||||||| |  ||||
Sbjct  147454  TTCTGATTTACCTGT  147440


Range 909: 149719 to 149729

Score:15.8 bits(9), Expect:594, 
Identities:10/11(91%),  Gaps:0/11(0%), Strand: Plus/Minus

Query  13      ACTGTCACAGG  23
               ||||||| |||
Sbjct  149729  ACTGTCAGAGG  149719


Range 910: 150268 to 150276

Score:15.8 bits(9), Expect:594, 
Identities:9/9(100%),  Gaps:0/9(0%), Strand: Plus/Minus

Query  5       CTGATATTA  13
               |||||||||
Sbjct  150276  CTGATATTA  150268


Range 911: 152315 to 152327

Score:15.8 bits(9), Expect:594, 
Identities:11/13(85%),  Gaps:0/13(0%), Strand: Plus/Minus

Query  3       TTCTGATATTACT  15
               || | ||||||||
Sbjct  152327  TTGTTATATTACT  152315


Range 912: 155321 to 155333

Score:15.8 bits(9), Expect:594, 
Identities:11/13(85%),  Gaps:0/13(0%), Strand: Plus/Minus

Query  1       ATTTCTGATATTA  13
               || ||||||| ||
Sbjct  155333  ATCTCTGATAGTA  155321


Range 913: 158564 to 158578

Score:15.8 bits(9), Expect:594, 
Identities:12/15(80%),  Gaps:0/15(0%), Strand: Plus/Plus

Query  2       TTTCTGATATTACTG  16
               ||||||| | || ||
Sbjct  158564  TTTCTGAAAATAATG  158578


Range 914: 158914 to 158922

Score:15.8 bits(9), Expect:594, 
Identities:9/9(100%),  Gaps:0/9(0%), Strand: Plus/Minus

Query  3       TTCTGATAT  11
               |||||||||
Sbjct  158922  TTCTGATAT  158914


Range 915: 166783 to 166795

Score:15.8 bits(9), Expect:594, 
Identities:11/13(85%),  Gaps:0/13(0%), Strand: Plus/Plus

Query  1       ATTTCTGATATTA  13
               || | ||||||||
Sbjct  166783  ATATTTGATATTA  166795


Range 916: 169845 to 169855

Score:15.8 bits(9), Expect:594, 
Identities:10/11(91%),  Gaps:0/11(0%), Strand: Plus/Plus

Query  3       TTCTGATATTA  13
               |||||||| ||
Sbjct  169845  TTCTGATACTA  169855


Range 917: 171018 to 171026

Score:15.8 bits(9), Expect:594, 
Identities:9/9(100%),  Gaps:0/9(0%), Strand: Plus/Minus

Query  2       TTTCTGATA  10
               |||||||||
Sbjct  171026  TTTCTGATA  171018


Range 918: 171126 to 171134

Score:15.8 bits(9), Expect:594, 
Identities:9/9(100%),  Gaps:0/9(0%), Strand: Plus/Minus

Query  12      TACTGTCAC  20
               |||||||||
Sbjct  171134  TACTGTCAC  171126


Range 919: 182798 to 182808

Score:15.8 bits(9), Expect:594, 
Identities:10/11(91%),  Gaps:0/11(0%), Strand: Plus/Minus

Query  3       TTCTGATATTA  13
               ||||||| |||
Sbjct  182808  TTCTGATTTTA  182798


Range 920: 185375 to 185385

Score:15.8 bits(9), Expect:594, 
Identities:10/11(91%),  Gaps:0/11(0%), Strand: Plus/Minus

Query  8       ATATTACTGTC  18
               ||||||| |||
Sbjct  185385  ATATTACAGTC  185375


Range 921: 186791 to 186799

Score:15.8 bits(9), Expect:594, 
Identities:9/9(100%),  Gaps:0/9(0%), Strand: Plus/Plus

Query  1       ATTTCTGAT  9
               |||||||||
Sbjct  186791  ATTTCTGAT  186799


Range 922: 195692 to 195700

Score:15.8 bits(9), Expect:594, 
Identities:9/9(100%),  Gaps:0/9(0%), Strand: Plus/Plus

Query  3       TTCTGATAT  11
               |||||||||
Sbjct  195692  TTCTGATAT  195700


Range 923: 199282 to 199292

Score:15.8 bits(9), Expect:594, 
Identities:10/11(91%),  Gaps:0/11(0%), Strand: Plus/Plus

Query  2       TTTCTGATATT  12
               |||||||| ||
Sbjct  199282  TTTCTGATGTT  199292


Range 924: 199834 to 199846

Score:15.8 bits(9), Expect:594, 
Identities:11/13(85%),  Gaps:0/13(0%), Strand: Plus/Plus

Query  6       TGATATTACTGTC  18
               |||||||| | ||
Sbjct  199834  TGATATTATTTTC  199846


Range 925: 200343 to 200351

Score:15.8 bits(9), Expect:594, 
Identities:9/9(100%),  Gaps:0/9(0%), Strand: Plus/Minus

Query  8       ATATTACTG  16
               |||||||||
Sbjct  200351  ATATTACTG  200343


Range 926: 205874 to 205882

Score:15.8 bits(9), Expect:594, 
Identities:9/9(100%),  Gaps:0/9(0%), Strand: Plus/Plus

Query  7       GATATTACT  15
               |||||||||
Sbjct  205874  GATATTACT  205882


Range 927: 207461 to 207473

Score:15.8 bits(9), Expect:594, 
Identities:11/13(85%),  Gaps:0/13(0%), Strand: Plus/Plus

Query  1       ATTTCTGATATTA  13
               ||||  |||||||
Sbjct  207461  ATTTTGGATATTA  207473


Range 928: 207575 to 207585

Score:15.8 bits(9), Expect:594, 
Identities:10/11(91%),  Gaps:0/11(0%), Strand: Plus/Plus

Query  7       GATATTACTGT  17
               |||||||| ||
Sbjct  207575  GATATTACAGT  207585


Range 929: 208406 to 208416

Score:15.8 bits(9), Expect:594, 
Identities:10/11(91%),  Gaps:0/11(0%), Strand: Plus/Plus

Query  3       TTCTGATATTA  13
               |||||||| ||
Sbjct  208406  TTCTGATAATA  208416


Range 930: 212901 to 212909

Score:15.8 bits(9), Expect:594, 
Identities:9/9(100%),  Gaps:0/9(0%), Strand: Plus/Minus

Query  6       TGATATTAC  14
               |||||||||
Sbjct  212909  TGATATTAC  212901


Range 931: 216043 to 216053

Score:15.8 bits(9), Expect:594, 
Identities:10/11(91%),  Gaps:0/11(0%), Strand: Plus/Plus

Query  1       ATTTCTGATAT  11
               |||||||| ||
Sbjct  216043  ATTTCTGAAAT  216053


Range 932: 226702 to 226712

Score:15.8 bits(9), Expect:594, 
Identities:10/11(91%),  Gaps:0/11(0%), Strand: Plus/Plus

Query  3       TTCTGATATTA  13
               ||| |||||||
Sbjct  226702  TTCAGATATTA  226712


Range 933: 227951 to 227963

Score:15.8 bits(9), Expect:594, 
Identities:11/13(85%),  Gaps:0/13(0%), Strand: Plus/Plus

Query  9       TATTACTGTCACA  21
               ||||||| | |||
Sbjct  227951  TATTACTTTAACA  227963


Range 934: 234202 to 234218

Score:15.8 bits(9), Expect:594, 
Identities:13/17(76%),  Gaps:0/17(0%), Strand: Plus/Minus

Query  1       ATTTCTGATATTACTGT  17
               || | |||||||  |||
Sbjct  234218  ATGTATGATATTTTTGT  234202


Range 935: 235486 to 235496

Score:15.8 bits(9), Expect:594, 
Identities:10/11(91%),  Gaps:0/11(0%), Strand: Plus/Plus

Query  3       TTCTGATATTA  13
               ||| |||||||
Sbjct  235486  TTCAGATATTA  235496


Range 936: 235600 to 235610

Score:15.8 bits(9), Expect:594, 
Identities:10/11(91%),  Gaps:0/11(0%), Strand: Plus/Plus

Query  6       TGATATTACTG  16
               ||||||| |||
Sbjct  235600  TGATATTCCTG  235610


Range 937: 244337 to 244345

Score:15.8 bits(9), Expect:594, 
Identities:9/9(100%),  Gaps:0/9(0%), Strand: Plus/Plus

Query  2       TTTCTGATA  10
               |||||||||
Sbjct  244337  TTTCTGATA  244345


Range 938: 244849 to 244857

Score:15.8 bits(9), Expect:594, 
Identities:9/9(100%),  Gaps:0/9(0%), Strand: Plus/Minus

Query  6       TGATATTAC  14
               |||||||||
Sbjct  244857  TGATATTAC  244849


Range 939: 250227 to 250237

Score:15.8 bits(9), Expect:594, 
Identities:10/11(91%),  Gaps:0/11(0%), Strand: Plus/Plus

Query  3       TTCTGATATTA  13
               |||||||| ||
Sbjct  250227  TTCTGATACTA  250237


Range 940: 250495 to 250505

Score:15.8 bits(9), Expect:594, 
Identities:10/11(91%),  Gaps:0/11(0%), Strand: Plus/Minus

Query  9       TATTACTGTCA  19
               ||||||| |||
Sbjct  250505  TATTACTTTCA  250495


Range 941: 254105 to 254113

Score:15.8 bits(9), Expect:594, 
Identities:9/9(100%),  Gaps:0/9(0%), Strand: Plus/Minus

Query  5       CTGATATTA  13
               |||||||||
Sbjct  254113  CTGATATTA  254105


Range 942: 255850 to 255860

Score:15.8 bits(9), Expect:594, 
Identities:10/11(91%),  Gaps:0/11(0%), Strand: Plus/Plus

Query  3       TTCTGATATTA  13
               |||||||| ||
Sbjct  255850  TTCTGATAATA  255860


Range 943: 259711 to 259721

Score:15.8 bits(9), Expect:594, 
Identities:10/11(91%),  Gaps:0/11(0%), Strand: Plus/Plus

Query  2       TTTCTGATATT  12
               ||| |||||||
Sbjct  259711  TTTTTGATATT  259721


Range 944: 261426 to 261438

Score:15.8 bits(9), Expect:594, 
Identities:11/13(85%),  Gaps:0/13(0%), Strand: Plus/Plus

Query  2       TTTCTGATATTAC  14
               ||||||| || ||
Sbjct  261426  TTTCTGAAATCAC  261438


Range 945: 261883 to 261893

Score:15.8 bits(9), Expect:594, 
Identities:10/11(91%),  Gaps:0/11(0%), Strand: Plus/Minus

Query  3       TTCTGATATTA  13
               ||| |||||||
Sbjct  261893  TTCGGATATTA  261883


Range 946: 270529 to 270537

Score:15.8 bits(9), Expect:594, 
Identities:9/9(100%),  Gaps:0/9(0%), Strand: Plus/Plus

Query  9       TATTACTGT  17
               |||||||||
Sbjct  270529  TATTACTGT  270537


Range 947: 271595 to 271605

Score:15.8 bits(9), Expect:594, 
Identities:10/11(91%),  Gaps:0/11(0%), Strand: Plus/Minus

Query  2       TTTCTGATATT  12
               ||| |||||||
Sbjct  271605  TTTTTGATATT  271595


Range 948: 273792 to 273808

Score:15.8 bits(9), Expect:594, 
Identities:13/17(76%),  Gaps:0/17(0%), Strand: Plus/Plus

Query  1       ATTTCTGATATTACTGT  17
               || |||  | |||||||
Sbjct  273792  ATATCTTCTTTTACTGT  273808


Range 949: 278605 to 278619

Score:15.8 bits(9), Expect:594, 
Identities:12/15(80%),  Gaps:0/15(0%), Strand: Plus/Plus

Query  1       ATTTCTGATATTACT  15
               || ||  ||||||||
Sbjct  278605  ATATCAAATATTACT  278619


Range 950: 279190 to 279200

Score:15.8 bits(9), Expect:594, 
Identities:10/11(91%),  Gaps:0/11(0%), Strand: Plus/Plus

Query  1       ATTTCTGATAT  11
               |||||||| ||
Sbjct  279190  ATTTCTGAGAT  279200


Range 951: 289847 to 289855

Score:15.8 bits(9), Expect:594, 
Identities:9/9(100%),  Gaps:0/9(0%), Strand: Plus/Minus

Query  13      ACTGTCACA  21
               |||||||||
Sbjct  289855  ACTGTCACA  289847


Range 952: 294102 to 294112

Score:15.8 bits(9), Expect:594, 
Identities:10/11(91%),  Gaps:0/11(0%), Strand: Plus/Plus

Query  6       TGATATTACTG  16
               |||||||| ||
Sbjct  294102  TGATATTATTG  294112


Range 953: 295809 to 295821

Score:15.8 bits(9), Expect:594, 
Identities:11/13(85%),  Gaps:0/13(0%), Strand: Plus/Plus

Query  3       TTCTGATATTACT  15
               ||||  |||||||
Sbjct  295809  TTCTCCTATTACT  295821


Range 954: 304512 to 304520

Score:15.8 bits(9), Expect:594, 
Identities:9/9(100%),  Gaps:0/9(0%), Strand: Plus/Minus

Query  7       GATATTACT  15
               |||||||||
Sbjct  304520  GATATTACT  304512


Range 955: 304853 to 304861

Score:15.8 bits(9), Expect:594, 
Identities:9/9(100%),  Gaps:0/9(0%), Strand: Plus/Minus

Query  1       ATTTCTGAT  9
               |||||||||
Sbjct  304861  ATTTCTGAT  304853


Range 956: 307704 to 307714

Score:15.8 bits(9), Expect:594, 
Identities:10/11(91%),  Gaps:0/11(0%), Strand: Plus/Plus

Query  2       TTTCTGATATT  12
               |||||||| ||
Sbjct  307704  TTTCTGATCTT  307714


Range 957: 320289 to 320297

Score:15.8 bits(9), Expect:594, 
Identities:9/9(100%),  Gaps:0/9(0%), Strand: Plus/Minus

Query  2       TTTCTGATA  10
               |||||||||
Sbjct  320297  TTTCTGATA  320289


Range 958: 320427 to 320437

Score:15.8 bits(9), Expect:594, 
Identities:10/11(91%),  Gaps:0/11(0%), Strand: Plus/Minus

Query  1       ATTTCTGATAT  11
               ||||||| |||
Sbjct  320437  ATTTCTGTTAT  320427


Range 959: 322208 to 322220

Score:15.8 bits(9), Expect:594, 
Identities:11/13(85%),  Gaps:0/13(0%), Strand: Plus/Plus

Query  5       CTGATATTACTGT  17
               |||||||| | ||
Sbjct  322208  CTGATATTCCCGT  322220


Range 960: 327118 to 327128

Score:15.8 bits(9), Expect:594, 
Identities:10/11(91%),  Gaps:0/11(0%), Strand: Plus/Plus

Query  1       ATTTCTGATAT  11
               |||||||| ||
Sbjct  327118  ATTTCTGACAT  327128


Range 961: 334000 to 334012

Score:15.8 bits(9), Expect:594, 
Identities:11/13(85%),  Gaps:0/13(0%), Strand: Plus/Plus

Query  3       TTCTGATATTACT  15
               |||  ||||||||
Sbjct  334000  TTCAAATATTACT  334012


Range 962: 334658 to 334674

Score:15.8 bits(9), Expect:594, 
Identities:13/17(76%),  Gaps:0/17(0%), Strand: Plus/Plus

Query  2       TTTCTGATATTACTGTC  18
               ||| | | | |||||||
Sbjct  334658  TTTTTAAAAATACTGTC  334674


Range 963: 335576 to 335590

Score:15.8 bits(9), Expect:594, 
Identities:12/15(80%),  Gaps:0/15(0%), Strand: Plus/Minus

Query  1       ATTTCTGATATTACT  15
               || | | ||||||||
Sbjct  335590  ATATATAATATTACT  335576


Range 964: 343725 to 343733

Score:15.8 bits(9), Expect:594, 
Identities:9/9(100%),  Gaps:0/9(0%), Strand: Plus/Plus

Query  3       TTCTGATAT  11
               |||||||||
Sbjct  343725  TTCTGATAT  343733


Range 965: 344416 to 344430

Score:15.8 bits(9), Expect:594, 
Identities:12/15(80%),  Gaps:0/15(0%), Strand: Plus/Plus

Query  2       TTTCTGATATTACTG  16
               ||| | | |||||||
Sbjct  344416  TTTTTTACATTACTG  344430


Range 966: 344665 to 344681

Score:15.8 bits(9), Expect:594, 
Identities:13/17(76%),  Gaps:0/17(0%), Strand: Plus/Minus

Query  4       TCTGATATTACTGTCAC  20
               ||||||| ||  || ||
Sbjct  344681  TCTGATAATATAGTAAC  344665


Range 967: 351047 to 351065

Score:15.8 bits(9), Expect:594, 
Identities:14/19(74%),  Gaps:0/19(0%), Strand: Plus/Plus

Query  1       ATTTCTGATATTACTGTCA  19
               ||| |  |||  |||||||
Sbjct  351047  ATTCCCTATACCACTGTCA  351065


Range 968: 351415 to 351427

Score:15.8 bits(9), Expect:594, 
Identities:11/13(85%),  Gaps:0/13(0%), Strand: Plus/Minus

Query  1       ATTTCTGATATTA  13
               || ||||||| ||
Sbjct  351427  ATATCTGATAATA  351415


Range 969: 356589 to 356599

Score:15.8 bits(9), Expect:594, 
Identities:10/11(91%),  Gaps:0/11(0%), Strand: Plus/Plus

Query  4       TCTGATATTAC  14
               |||||||| ||
Sbjct  356589  TCTGATATAAC  356599


Range 970: 356680 to 356688

Score:15.8 bits(9), Expect:594, 
Identities:9/9(100%),  Gaps:0/9(0%), Strand: Plus/Plus

Query  2       TTTCTGATA  10
               |||||||||
Sbjct  356680  TTTCTGATA  356688


Range 971: 359764 to 359772

Score:15.8 bits(9), Expect:594, 
Identities:9/9(100%),  Gaps:0/9(0%), Strand: Plus/Minus

Query  13      ACTGTCACA  21
               |||||||||
Sbjct  359772  ACTGTCACA  359764


Range 972: 360396 to 360404

Score:15.8 bits(9), Expect:594, 
Identities:9/9(100%),  Gaps:0/9(0%), Strand: Plus/Plus

Query  9       TATTACTGT  17
               |||||||||
Sbjct  360396  TATTACTGT  360404


Range 973: 361853 to 361863

Score:15.8 bits(9), Expect:594, 
Identities:10/11(91%),  Gaps:0/11(0%), Strand: Plus/Minus

Query  1       ATTTCTGATAT  11
               |||||||| ||
Sbjct  361863  ATTTCTGAAAT  361853


Range 974: 367703 to 367719

Score:15.8 bits(9), Expect:594, 
Identities:13/17(76%),  Gaps:0/17(0%), Strand: Plus/Plus

Query  5       CTGATATTACTGTCACA  21
               || | | | ||||||||
Sbjct  367703  CTCAAACTGCTGTCACA  367719


Range 975: 367765 to 367783

Score:15.8 bits(9), Expect:594, 
Identities:14/19(74%),  Gaps:0/19(0%), Strand: Plus/Plus

Query  3       TTCTGATATTACTGTCACA  21
               |||  | |||||||  |||
Sbjct  367765  TTCAAAAATTACTGGAACA  367783


Range 976: 368084 to 368094

Score:15.8 bits(9), Expect:594, 
Identities:10/11(91%),  Gaps:0/11(0%), Strand: Plus/Minus

Query  6       TGATATTACTG  16
               ||| |||||||
Sbjct  368094  TGAAATTACTG  368084


Range 977: 369526 to 369536

Score:15.8 bits(9), Expect:594, 
Identities:10/11(91%),  Gaps:0/11(0%), Strand: Plus/Plus

Query  5       CTGATATTACT  15
               || ||||||||
Sbjct  369526  CTTATATTACT  369536


Range 978: 369828 to 369836

Score:15.8 bits(9), Expect:594, 
Identities:9/9(100%),  Gaps:0/9(0%), Strand: Plus/Minus

Query  3       TTCTGATAT  11
               |||||||||
Sbjct  369836  TTCTGATAT  369828


Range 979: 373836 to 373852

Score:15.8 bits(9), Expect:594, 
Identities:13/17(76%),  Gaps:0/17(0%), Strand: Plus/Minus

Query  5       CTGATATTACTGTCACA  21
               |||||||   |||| ||
Sbjct  373852  CTGATATATATGTCCCA  373836


Range 980: 375149 to 375161

Score:15.8 bits(9), Expect:594, 
Identities:11/13(85%),  Gaps:0/13(0%), Strand: Plus/Minus

Query  4       TCTGATATTACTG  16
               ||||||| | |||
Sbjct  375161  TCTGATACTTCTG  375149


Range 981: 375313 to 375327

Score:15.8 bits(9), Expect:594, 
Identities:12/15(80%),  Gaps:0/15(0%), Strand: Plus/Plus

Query  1       ATTTCTGATATTACT  15
               ||||   ||||||||
Sbjct  375313  ATTTACCATATTACT  375327


Range 982: 376971 to 376981

Score:15.8 bits(9), Expect:594, 
Identities:10/11(91%),  Gaps:0/11(0%), Strand: Plus/Minus

Query  13      ACTGTCACAGG  23
               ||||||| |||
Sbjct  376981  ACTGTCAGAGG  376971


Range 983: 381185 to 381193

Score:15.8 bits(9), Expect:594, 
Identities:9/9(100%),  Gaps:0/9(0%), Strand: Plus/Plus

Query  6       TGATATTAC  14
               |||||||||
Sbjct  381185  TGATATTAC  381193


Range 984: 385997 to 386005

Score:15.8 bits(9), Expect:594, 
Identities:9/9(100%),  Gaps:0/9(0%), Strand: Plus/Minus

Query  8       ATATTACTG  16
               |||||||||
Sbjct  386005  ATATTACTG  385997


Range 985: 386620 to 386630

Score:15.8 bits(9), Expect:594, 
Identities:10/11(91%),  Gaps:0/11(0%), Strand: Plus/Plus

Query  3       TTCTGATATTA  13
               ||||||| |||
Sbjct  386620  TTCTGATGTTA  386630


Range 986: 392764 to 392772

Score:15.8 bits(9), Expect:594, 
Identities:9/9(100%),  Gaps:0/9(0%), Strand: Plus/Minus

Query  7       GATATTACT  15
               |||||||||
Sbjct  392772  GATATTACT  392764


Range 987: 392847 to 392857

Score:15.8 bits(9), Expect:594, 
Identities:10/11(91%),  Gaps:0/11(0%), Strand: Plus/Plus

Query  6       TGATATTACTG  16
               |||||||| ||
Sbjct  392847  TGATATTAATG  392857


Range 988: 394091 to 394099

Score:15.8 bits(9), Expect:594, 
Identities:9/9(100%),  Gaps:0/9(0%), Strand: Plus/Minus

Query  2       TTTCTGATA  10
               |||||||||
Sbjct  394099  TTTCTGATA  394091


Range 989: 395648 to 395658

Score:15.8 bits(9), Expect:594, 
Identities:10/11(91%),  Gaps:0/11(0%), Strand: Plus/Plus

Query  5       CTGATATTACT  15
               ||| |||||||
Sbjct  395648  CTGTTATTACT  395658


Range 990: 396144 to 396152

Score:15.8 bits(9), Expect:594, 
Identities:9/9(100%),  Gaps:0/9(0%), Strand: Plus/Plus

Query  1       ATTTCTGAT  9
               |||||||||
Sbjct  396144  ATTTCTGAT  396152


Range 991: 399553 to 399563

Score:15.8 bits(9), Expect:594, 
Identities:10/11(91%),  Gaps:0/11(0%), Strand: Plus/Plus

Query  2       TTTCTGATATT  12
               ||||||| |||
Sbjct  399553  TTTCTGACATT  399563


Range 992: 406241 to 406249

Score:15.8 bits(9), Expect:594, 
Identities:9/9(100%),  Gaps:0/9(0%), Strand: Plus/Plus

Query  7       GATATTACT  15
               |||||||||
Sbjct  406241  GATATTACT  406249


Range 993: 410108 to 410116

Score:15.8 bits(9), Expect:594, 
Identities:9/9(100%),  Gaps:0/9(0%), Strand: Plus/Plus

Query  11      TTACTGTCA  19
               |||||||||
Sbjct  410108  TTACTGTCA  410116


Range 994: 411931 to 411943

Score:15.8 bits(9), Expect:594, 
Identities:11/13(85%),  Gaps:0/13(0%), Strand: Plus/Minus

Query  3       TTCTGATATTACT  15
               || || |||||||
Sbjct  411943  TTGTGTTATTACT  411931


Range 995: 417321 to 417331

Score:15.8 bits(9), Expect:594, 
Identities:10/11(91%),  Gaps:0/11(0%), Strand: Plus/Plus

Query  8       ATATTACTGTC  18
               |||||||| ||
Sbjct  417321  ATATTACTTTC  417331


Range 996: 420002 to 420018

Score:15.8 bits(9), Expect:594, 
Identities:13/17(76%),  Gaps:0/17(0%), Strand: Plus/Plus

Query  1       ATTTCTGATATTACTGT  17
               ||||||| | ||  |||
Sbjct  420002  ATTTCTGGTGTTCTTGT  420018


Range 997: 420240 to 420252

Score:15.8 bits(9), Expect:594, 
Identities:11/13(85%),  Gaps:0/13(0%), Strand: Plus/Plus

Query  11      TTACTGTCACAGG  23
               |||  ||||||||
Sbjct  420240  TTATAGTCACAGG  420252


Range 998: 422630 to 422640

Score:15.8 bits(9), Expect:594, 
Identities:10/11(91%),  Gaps:0/11(0%), Strand: Plus/Plus

Query  1       ATTTCTGATAT  11
               || ||||||||
Sbjct  422630  ATATCTGATAT  422640


Range 999: 423894 to 423904

Score:15.8 bits(9), Expect:594, 
Identities:10/11(91%),  Gaps:0/11(0%), Strand: Plus/Plus

Query  9       TATTACTGTCA  19
               || ||||||||
Sbjct  423894  TAGTACTGTCA  423904


Range 1000: 426759 to 426769

Score:15.8 bits(9), Expect:594, 
Identities:10/11(91%),  Gaps:0/11(0%), Strand: Plus/Plus

Query  1       ATTTCTGATAT  11
               ||||||| |||
Sbjct  426759  ATTTCTGCTAT  426769


Range 1001: 426776 to 426788

Score:15.8 bits(9), Expect:594, 
Identities:11/13(85%),  Gaps:0/13(0%), Strand: Plus/Plus

Query  1       ATTTCTGATATTA  13
               |||||||  ||||
Sbjct  426776  ATTTCTGTAATTA  426788


Range 1002: 431218 to 431228

Score:15.8 bits(9), Expect:594, 
Identities:10/11(91%),  Gaps:0/11(0%), Strand: Plus/Plus

Query  13      ACTGTCACAGG  23
               ||| |||||||
Sbjct  431218  ACTTTCACAGG  431228


Range 1003: 434045 to 434055

Score:15.8 bits(9), Expect:594, 
Identities:10/11(91%),  Gaps:0/11(0%), Strand: Plus/Plus

Query  3       TTCTGATATTA  13
               ||| |||||||
Sbjct  434045  TTCAGATATTA  434055


Range 1004: 436773 to 436783

Score:15.8 bits(9), Expect:594, 
Identities:10/11(91%),  Gaps:0/11(0%), Strand: Plus/Plus

Query  3       TTCTGATATTA  13
               || ||||||||
Sbjct  436773  TTATGATATTA  436783


Range 1005: 439396 to 439404

Score:15.8 bits(9), Expect:594, 
Identities:9/9(100%),  Gaps:0/9(0%), Strand: Plus/Minus

Query  13      ACTGTCACA  21
               |||||||||
Sbjct  439404  ACTGTCACA  439396


Range 1006: 441373 to 441381

Score:15.8 bits(9), Expect:594, 
Identities:9/9(100%),  Gaps:0/9(0%), Strand: Plus/Plus

Query  8       ATATTACTG  16
               |||||||||
Sbjct  441373  ATATTACTG  441381


Range 1007: 441550 to 441560

Score:15.8 bits(9), Expect:594, 
Identities:10/11(91%),  Gaps:0/11(0%), Strand: Plus/Plus

Query  5       CTGATATTACT  15
               ||| |||||||
Sbjct  441550  CTGTTATTACT  441560


Range 1008: 443268 to 443276

Score:15.8 bits(9), Expect:594, 
Identities:9/9(100%),  Gaps:0/9(0%), Strand: Plus/Plus

Query  8       ATATTACTG  16
               |||||||||
Sbjct  443268  ATATTACTG  443276


Range 1009: 443445 to 443455

Score:15.8 bits(9), Expect:594, 
Identities:10/11(91%),  Gaps:0/11(0%), Strand: Plus/Plus

Query  5       CTGATATTACT  15
               ||| |||||||
Sbjct  443445  CTGTTATTACT  443455


Range 1010: 447756 to 447772

Score:15.8 bits(9), Expect:594, 
Identities:13/17(76%),  Gaps:0/17(0%), Strand: Plus/Plus

Query  1       ATTTCTGATATTACTGT  17
               |||||||   |||| ||
Sbjct  447756  ATTTCTGCCTTTACAGT  447772


Range 1011: 447994 to 448004

Score:15.8 bits(9), Expect:594, 
Identities:10/11(91%),  Gaps:0/11(0%), Strand: Plus/Plus

Query  5       CTGATATTACT  15
               |||||||| ||
Sbjct  447994  CTGATATTGCT  448004


Range 1012: 451869 to 451879

Score:15.8 bits(9), Expect:594, 
Identities:10/11(91%),  Gaps:0/11(0%), Strand: Plus/Minus

Query  2       TTTCTGATATT  12
               |||||||| ||
Sbjct  451879  TTTCTGATTTT  451869


Range 1013: 453092 to 453106

Score:15.8 bits(9), Expect:594, 
Identities:12/15(80%),  Gaps:0/15(0%), Strand: Plus/Minus

Query  1       ATTTCTGATATTACT  15
               ||||   ||||||||
Sbjct  453106  ATTTTGTATATTACT  453092


Range 1014: 456357 to 456365

Score:15.8 bits(9), Expect:594, 
Identities:9/9(100%),  Gaps:0/9(0%), Strand: Plus/Minus

Query  7       GATATTACT  15
               |||||||||
Sbjct  456365  GATATTACT  456357


Range 1015: 456447 to 456457

Score:15.8 bits(9), Expect:594, 
Identities:10/11(91%),  Gaps:0/11(0%), Strand: Plus/Plus

Query  9       TATTACTGTCA  19
               || ||||||||
Sbjct  456447  TACTACTGTCA  456457


Range 1016: 459252 to 459262

Score:15.8 bits(9), Expect:594, 
Identities:10/11(91%),  Gaps:0/11(0%), Strand: Plus/Minus

Query  6       TGATATTACTG  16
               ||| |||||||
Sbjct  459262  TGAAATTACTG  459252


Range 1017: 459313 to 459321

Score:15.8 bits(9), Expect:594, 
Identities:9/9(100%),  Gaps:0/9(0%), Strand: Plus/Plus

Query  9       TATTACTGT  17
               |||||||||
Sbjct  459313  TATTACTGT  459321


Range 1018: 463061 to 463071

Score:15.8 bits(9), Expect:594, 
Identities:10/11(91%),  Gaps:0/11(0%), Strand: Plus/Plus

Query  3       TTCTGATATTA  13
               || ||||||||
Sbjct  463061  TTGTGATATTA  463071


Range 1019: 463223 to 463233

Score:15.8 bits(9), Expect:594, 
Identities:10/11(91%),  Gaps:0/11(0%), Strand: Plus/Plus

Query  8       ATATTACTGTC  18
               || ||||||||
Sbjct  463223  ATTTTACTGTC  463233


Range 1020: 466426 to 466440

Score:15.8 bits(9), Expect:594, 
Identities:12/15(80%),  Gaps:0/15(0%), Strand: Plus/Minus

Query  2       TTTCTGATATTACTG  16
               ||| ||  |||||||
Sbjct  466440  TTTATGCAATTACTG  466426


Range 1021: 468258 to 468268

Score:15.8 bits(9), Expect:594, 
Identities:10/11(91%),  Gaps:0/11(0%), Strand: Plus/Minus

Query  6       TGATATTACTG  16
               ||||||| |||
Sbjct  468268  TGATATTTCTG  468258


Range 1022: 470509 to 470517

Score:15.8 bits(9), Expect:594, 
Identities:9/9(100%),  Gaps:0/9(0%), Strand: Plus/Plus

Query  11      TTACTGTCA  19
               |||||||||
Sbjct  470509  TTACTGTCA  470517


Range 1023: 472363 to 472377

Score:15.8 bits(9), Expect:594, 
Identities:12/15(80%),  Gaps:0/15(0%), Strand: Plus/Plus

Query  1       ATTTCTGATATTACT  15
               |||| |  |||||||
Sbjct  472363  ATTTTTCTTATTACT  472377


Range 1024: 478440 to 478452

Score:15.8 bits(9), Expect:594, 
Identities:11/13(85%),  Gaps:0/13(0%), Strand: Plus/Minus

Query  1       ATTTCTGATATTA  13
               |||||||| | ||
Sbjct  478452  ATTTCTGACACTA  478440


Range 1025: 482767 to 482779

Score:15.8 bits(9), Expect:594, 
Identities:11/13(85%),  Gaps:0/13(0%), Strand: Plus/Plus

Query  10      ATTACTGTCACAG  22
               |||  ||||||||
Sbjct  482767  ATTGATGTCACAG  482779


Range 1026: 483728 to 483736

Score:15.8 bits(9), Expect:594, 
Identities:9/9(100%),  Gaps:0/9(0%), Strand: Plus/Plus

Query  3       TTCTGATAT  11
               |||||||||
Sbjct  483728  TTCTGATAT  483736


Range 1027: 483907 to 483915

Score:15.8 bits(9), Expect:594, 
Identities:9/9(100%),  Gaps:0/9(0%), Strand: Plus/Minus

Query  2       TTTCTGATA  10
               |||||||||
Sbjct  483915  TTTCTGATA  483907


Range 1028: 488385 to 488393

Score:15.8 bits(9), Expect:594, 
Identities:9/9(100%),  Gaps:0/9(0%), Strand: Plus/Minus

Query  2       TTTCTGATA  10
               |||||||||
Sbjct  488393  TTTCTGATA  488385


Range 1029: 490042 to 490050

Score:15.8 bits(9), Expect:594, 
Identities:9/9(100%),  Gaps:0/9(0%), Strand: Plus/Minus

Query  1       ATTTCTGAT  9
               |||||||||
Sbjct  490050  ATTTCTGAT  490042


Range 1030: 493295 to 493305

Score:15.8 bits(9), Expect:594, 
Identities:10/11(91%),  Gaps:0/11(0%), Strand: Plus/Minus

Query  2       TTTCTGATATT  12
               || ||||||||
Sbjct  493305  TTGCTGATATT  493295


Range 1031: 495937 to 495945

Score:15.8 bits(9), Expect:594, 
Identities:9/9(100%),  Gaps:0/9(0%), Strand: Plus/Minus

Query  3       TTCTGATAT  11
               |||||||||
Sbjct  495945  TTCTGATAT  495937


Range 1032: 498916 to 498926

Score:15.8 bits(9), Expect:594, 
Identities:10/11(91%),  Gaps:0/11(0%), Strand: Plus/Plus

Query  2       TTTCTGATATT  12
               || ||||||||
Sbjct  498916  TTACTGATATT  498926


Range 1033: 499940 to 499958

Score:15.8 bits(9), Expect:594, 
Identities:14/19(74%),  Gaps:0/19(0%), Strand: Plus/Plus

Query  1       ATTTCTGATATTACTGTCA  19
               ||| |  ||||||| | ||
Sbjct  499940  ATTACATATATTACCGCCA  499958


Range 1034: 500038 to 500052

Score:15.8 bits(9), Expect:594, 
Identities:12/15(80%),  Gaps:0/15(0%), Strand: Plus/Minus

Query  2       TTTCTGATATTACTG  16
               || | ||||||| ||
Sbjct  500052  TTACGGATATTATTG  500038


Range 1035: 504800 to 504808

Score:15.8 bits(9), Expect:594, 
Identities:9/9(100%),  Gaps:0/9(0%), Strand: Plus/Minus

Query  6       TGATATTAC  14
               |||||||||
Sbjct  504808  TGATATTAC  504800


Range 1036: 504936 to 504944

Score:15.8 bits(9), Expect:594, 
Identities:9/9(100%),  Gaps:0/9(0%), Strand: Plus/Plus

Query  1       ATTTCTGAT  9
               |||||||||
Sbjct  504936  ATTTCTGAT  504944


Range 1037: 515601 to 515609

Score:15.8 bits(9), Expect:594, 
Identities:9/9(100%),  Gaps:0/9(0%), Strand: Plus/Plus

Query  1       ATTTCTGAT  9
               |||||||||
Sbjct  515601  ATTTCTGAT  515609


Range 1038: 518058 to 518068

Score:15.8 bits(9), Expect:594, 
Identities:10/11(91%),  Gaps:0/11(0%), Strand: Plus/Minus

Query  7       GATATTACTGT  17
               ||| |||||||
Sbjct  518068  GATCTTACTGT  518058


Range 1039: 521168 to 521180

Score:15.8 bits(9), Expect:594, 
Identities:11/13(85%),  Gaps:0/13(0%), Strand: Plus/Plus

Query  9       TATTACTGTCACA  21
               ||||||||  |||
Sbjct  521168  TATTACTGCAACA  521180


Range 1040: 529982 to 529990

Score:15.8 bits(9), Expect:594, 
Identities:9/9(100%),  Gaps:0/9(0%), Strand: Plus/Plus

Query  4       TCTGATATT  12
               |||||||||
Sbjct  529982  TCTGATATT  529990


Range 1041: 536562 to 536570

Score:15.8 bits(9), Expect:594, 
Identities:9/9(100%),  Gaps:0/9(0%), Strand: Plus/Minus

Query  5       CTGATATTA  13
               |||||||||
Sbjct  536570  CTGATATTA  536562


Range 1042: 536686 to 536700

Score:15.8 bits(9), Expect:594, 
Identities:12/15(80%),  Gaps:0/15(0%), Strand: Plus/Plus

Query  1       ATTTCTGATATTACT  15
               ||||   ||||||||
Sbjct  536686  ATTTTGCATATTACT  536700


Range 1043: 538731 to 538739

Score:15.8 bits(9), Expect:594, 
Identities:9/9(100%),  Gaps:0/9(0%), Strand: Plus/Plus

Query  5       CTGATATTA  13
               |||||||||
Sbjct  538731  CTGATATTA  538739


Range 1044: 539045 to 539055

Score:15.8 bits(9), Expect:594, 
Identities:10/11(91%),  Gaps:0/11(0%), Strand: Plus/Minus

Query  2       TTTCTGATATT  12
               ||| |||||||
Sbjct  539055  TTTATGATATT  539045


Range 1045: 539263 to 539275

Score:15.8 bits(9), Expect:594, 
Identities:11/13(85%),  Gaps:0/13(0%), Strand: Plus/Minus

Query  4       TCTGATATTACTG  16
               ||| | |||||||
Sbjct  539275  TCTTACATTACTG  539263


Range 1046: 551616 to 551624

Score:15.8 bits(9), Expect:594, 
Identities:9/9(100%),  Gaps:0/9(0%), Strand: Plus/Plus

Query  3       TTCTGATAT  11
               |||||||||
Sbjct  551616  TTCTGATAT  551624


Range 1047: 553020 to 553034

Score:15.8 bits(9), Expect:594, 
Identities:12/15(80%),  Gaps:0/15(0%), Strand: Plus/Minus

Query  1       ATTTCTGATATTACT  15
               || | | ||||||||
Sbjct  553034  ATATTTTATATTACT  553020


Range 1048: 554938 to 554948

Score:15.8 bits(9), Expect:594, 
Identities:10/11(91%),  Gaps:0/11(0%), Strand: Plus/Minus

Query  4       TCTGATATTAC  14
               ||||||| |||
Sbjct  554948  TCTGATAGTAC  554938


Range 1049: 561173 to 561183

Score:15.8 bits(9), Expect:594, 
Identities:10/11(91%),  Gaps:0/11(0%), Strand: Plus/Plus

Query  3       TTCTGATATTA  13
               ||| |||||||
Sbjct  561173  TTCAGATATTA  561183


Range 1050: 561900 to 561912

Score:15.8 bits(9), Expect:594, 
Identities:11/13(85%),  Gaps:0/13(0%), Strand: Plus/Plus

Query  11      TTACTGTCACAGG  23
               || || |||||||
Sbjct  561900  TTGCTTTCACAGG  561912


Range 1051: 566442 to 566450

Score:15.8 bits(9), Expect:594, 
Identities:9/9(100%),  Gaps:0/9(0%), Strand: Plus/Plus

Query  8       ATATTACTG  16
               |||||||||
Sbjct  566442  ATATTACTG  566450


Range 1052: 567135 to 567149

Score:15.8 bits(9), Expect:594, 
Identities:12/15(80%),  Gaps:0/15(0%), Strand: Plus/Minus

Query  2       TTTCTGATATTACTG  16
               || || | |||||||
Sbjct  567149  TTCCTAAGATTACTG  567135


Range 1053: 567304 to 567314

Score:15.8 bits(9), Expect:594, 
Identities:10/11(91%),  Gaps:0/11(0%), Strand: Plus/Minus

Query  2       TTTCTGATATT  12
               ||||||| |||
Sbjct  567314  TTTCTGAAATT  567304


Range 1054: 570964 to 570974

Score:15.8 bits(9), Expect:594, 
Identities:10/11(91%),  Gaps:0/11(0%), Strand: Plus/Plus

Query  5       CTGATATTACT  15
               ||| |||||||
Sbjct  570964  CTGTTATTACT  570974


Range 1055: 576960 to 576968

Score:15.8 bits(9), Expect:594, 
Identities:9/9(100%),  Gaps:0/9(0%), Strand: Plus/Minus

Query  8       ATATTACTG  16
               |||||||||
Sbjct  576968  ATATTACTG  576960


Range 1056: 584879 to 584887

Score:15.8 bits(9), Expect:594, 
Identities:9/9(100%),  Gaps:0/9(0%), Strand: Plus/Plus

Query  8       ATATTACTG  16
               |||||||||
Sbjct  584879  ATATTACTG  584887


Range 1057: 584997 to 585009

Score:15.8 bits(9), Expect:594, 
Identities:11/13(85%),  Gaps:0/13(0%), Strand: Plus/Minus

Query  2       TTTCTGATATTAC  14
               |||  ||||||||
Sbjct  585009  TTTTAGATATTAC  584997


Range 1058: 589475 to 589483

Score:15.8 bits(9), Expect:594, 
Identities:9/9(100%),  Gaps:0/9(0%), Strand: Plus/Plus

Query  2       TTTCTGATA  10
               |||||||||
Sbjct  589475  TTTCTGATA  589483


Range 1059: 590509 to 590527

Score:15.8 bits(9), Expect:594, 
Identities:14/19(74%),  Gaps:0/19(0%), Strand: Plus/Plus

Query  2       TTTCTGATATTACTGTCAC  20
               || ||  ||||||| | ||
Sbjct  590509  TTCCTTCTATTACTTTTAC  590527


Range 1060: 593552 to 593562

Score:15.8 bits(9), Expect:594, 
Identities:10/11(91%),  Gaps:0/11(0%), Strand: Plus/Minus

Query  5       CTGATATTACT  15
               ||||||| |||
Sbjct  593562  CTGATATGACT  593552


Range 1061: 595375 to 595383

Score:15.8 bits(9), Expect:594, 
Identities:9/9(100%),  Gaps:0/9(0%), Strand: Plus/Minus

Query  15      TGTCACAGG  23
               |||||||||
Sbjct  595383  TGTCACAGG  595375


Range 1062: 601288 to 601296

Score:15.8 bits(9), Expect:594, 
Identities:9/9(100%),  Gaps:0/9(0%), Strand: Plus/Minus

Query  7       GATATTACT  15
               |||||||||
Sbjct  601296  GATATTACT  601288


Range 1063: 604455 to 604467

Score:15.8 bits(9), Expect:594, 
Identities:11/13(85%),  Gaps:0/13(0%), Strand: Plus/Minus

Query  5       CTGATATTACTGT  17
               ||||||||  |||
Sbjct  604467  CTGATATTTTTGT  604455


Range 1064: 610844 to 610852

Score:15.8 bits(9), Expect:594, 
Identities:9/9(100%),  Gaps:0/9(0%), Strand: Plus/Minus

Query  13      ACTGTCACA  21
               |||||||||
Sbjct  610852  ACTGTCACA  610844


Range 1065: 628211 to 628221

Score:15.8 bits(9), Expect:594, 
Identities:10/11(91%),  Gaps:0/11(0%), Strand: Plus/Plus

Query  3       TTCTGATATTA  13
               || ||||||||
Sbjct  628211  TTTTGATATTA  628221


Range 1066: 632218 to 632230

Score:15.8 bits(9), Expect:594, 
Identities:11/13(85%),  Gaps:0/13(0%), Strand: Plus/Minus

Query  1       ATTTCTGATATTA  13
               || || |||||||
Sbjct  632230  ATATCCGATATTA  632218


Range 1067: 633905 to 633915

Score:15.8 bits(9), Expect:594, 
Identities:10/11(91%),  Gaps:0/11(0%), Strand: Plus/Plus

Query  2       TTTCTGATATT  12
               ||||||| |||
Sbjct  633905  TTTCTGAAATT  633915


Range 1068: 636341 to 636353

Score:15.8 bits(9), Expect:594, 
Identities:11/13(85%),  Gaps:0/13(0%), Strand: Plus/Plus

Query  1       ATTTCTGATATTA  13
               || ||||||| ||
Sbjct  636341  ATATCTGATACTA  636353


Range 1069: 636366 to 636376

Score:15.8 bits(9), Expect:594, 
Identities:10/11(91%),  Gaps:0/11(0%), Strand: Plus/Plus

Query  9       TATTACTGTCA  19
               ||||||| |||
Sbjct  636366  TATTACTCTCA  636376


Range 1070: 642624 to 642632

Score:15.8 bits(9), Expect:594, 
Identities:9/9(100%),  Gaps:0/9(0%), Strand: Plus/Minus

Query  2       TTTCTGATA  10
               |||||||||
Sbjct  642632  TTTCTGATA  642624


Range 1071: 649662 to 649674

Score:15.8 bits(9), Expect:594, 
Identities:11/13(85%),  Gaps:0/13(0%), Strand: Plus/Plus

Query  11      TTACTGTCACAGG  23
               |||||||| | ||
Sbjct  649662  TTACTGTCTCTGG  649674


Range 1072: 654995 to 655003

Score:15.8 bits(9), Expect:594, 
Identities:9/9(100%),  Gaps:0/9(0%), Strand: Plus/Plus

Query  9       TATTACTGT  17
               |||||||||
Sbjct  654995  TATTACTGT  655003


Range 1073: 656869 to 656877

Score:15.8 bits(9), Expect:594, 
Identities:9/9(100%),  Gaps:0/9(0%), Strand: Plus/Minus

Query  2       TTTCTGATA  10
               |||||||||
Sbjct  656877  TTTCTGATA  656869


Range 1074: 660283 to 660295

Score:15.8 bits(9), Expect:594, 
Identities:11/13(85%),  Gaps:0/13(0%), Strand: Plus/Minus

Query  2       TTTCTGATATTAC  14
               ||||  |||||||
Sbjct  660295  TTTCACATATTAC  660283


Range 1075: 664517 to 664525

Score:15.8 bits(9), Expect:594, 
Identities:9/9(100%),  Gaps:0/9(0%), Strand: Plus/Plus

Query  5       CTGATATTA  13
               |||||||||
Sbjct  664517  CTGATATTA  664525


Range 1076: 664686 to 664696

Score:15.8 bits(9), Expect:594, 
Identities:10/11(91%),  Gaps:0/11(0%), Strand: Plus/Minus

Query  13      ACTGTCACAGG  23
               ||| |||||||
Sbjct  664696  ACTTTCACAGG  664686


Range 1077: 664981 to 664989

Score:15.8 bits(9), Expect:594, 
Identities:9/9(100%),  Gaps:0/9(0%), Strand: Plus/Plus

Query  6       TGATATTAC  14
               |||||||||
Sbjct  664981  TGATATTAC  664989


Range 1078: 665392 to 665402

Score:15.8 bits(9), Expect:594, 
Identities:10/11(91%),  Gaps:0/11(0%), Strand: Plus/Plus

Query  3       TTCTGATATTA  13
               ||| |||||||
Sbjct  665392  TTCAGATATTA  665402


Range 1079: 672222 to 672234

Score:15.8 bits(9), Expect:594, 
Identities:11/13(85%),  Gaps:0/13(0%), Strand: Plus/Plus

Query  3       TTCTGATATTACT  15
               || | ||||||||
Sbjct  672222  TTTTTATATTACT  672234


Range 1080: 678704 to 678712

Score:15.8 bits(9), Expect:594, 
Identities:9/9(100%),  Gaps:0/9(0%), Strand: Plus/Plus

Query  3       TTCTGATAT  11
               |||||||||
Sbjct  678704  TTCTGATAT  678712


Range 1081: 679156 to 679168

Score:15.8 bits(9), Expect:594, 
Identities:11/13(85%),  Gaps:0/13(0%), Strand: Plus/Minus

Query  11      TTACTGTCACAGG  23
               ||| | |||||||
Sbjct  679168  TTAATATCACAGG  679156


Range 1082: 688709 to 688719

Score:15.8 bits(9), Expect:594, 
Identities:10/11(91%),  Gaps:0/11(0%), Strand: Plus/Minus

Query  6       TGATATTACTG  16
               |||||||| ||
Sbjct  688719  TGATATTAATG  688709


Range 1083: 692103 to 692111

Score:15.8 bits(9), Expect:594, 
Identities:9/9(100%),  Gaps:0/9(0%), Strand: Plus/Minus

Query  3       TTCTGATAT  11
               |||||||||
Sbjct  692111  TTCTGATAT  692103


Range 1084: 693168 to 693178

Score:15.8 bits(9), Expect:594, 
Identities:10/11(91%),  Gaps:0/11(0%), Strand: Plus/Plus

Query  9       TATTACTGTCA  19
               ||||||| |||
Sbjct  693168  TATTACTTTCA  693178


Range 1085: 695454 to 695462

Score:15.8 bits(9), Expect:594, 
Identities:9/9(100%),  Gaps:0/9(0%), Strand: Plus/Minus

Query  8       ATATTACTG  16
               |||||||||
Sbjct  695462  ATATTACTG  695454


Range 1086: 703750 to 703758

Score:15.8 bits(9), Expect:594, 
Identities:9/9(100%),  Gaps:0/9(0%), Strand: Plus/Plus

Query  3       TTCTGATAT  11
               |||||||||
Sbjct  703750  TTCTGATAT  703758


Range 1087: 706693 to 706701

Score:15.8 bits(9), Expect:594, 
Identities:9/9(100%),  Gaps:0/9(0%), Strand: Plus/Minus

Query  8       ATATTACTG  16
               |||||||||
Sbjct  706701  ATATTACTG  706693


Range 1088: 707656 to 707664

Score:15.8 bits(9), Expect:594, 
Identities:9/9(100%),  Gaps:0/9(0%), Strand: Plus/Plus

Query  5       CTGATATTA  13
               |||||||||
Sbjct  707656  CTGATATTA  707664


Range 1089: 712560 to 712568

Score:15.8 bits(9), Expect:594, 
Identities:9/9(100%),  Gaps:0/9(0%), Strand: Plus/Minus

Query  9       TATTACTGT  17
               |||||||||
Sbjct  712568  TATTACTGT  712560


Range 1090: 718011 to 718023

Score:15.8 bits(9), Expect:594, 
Identities:11/13(85%),  Gaps:0/13(0%), Strand: Plus/Minus

Query  2       TTTCTGATATTAC  14
               ||||||| || ||
Sbjct  718023  TTTCTGAAATGAC  718011


Range 1091: 721921 to 721929

Score:15.8 bits(9), Expect:594, 
Identities:9/9(100%),  Gaps:0/9(0%), Strand: Plus/Minus

Query  6       TGATATTAC  14
               |||||||||
Sbjct  721929  TGATATTAC  721921


Range 1092: 723251 to 723259

Score:15.8 bits(9), Expect:594, 
Identities:9/9(100%),  Gaps:0/9(0%), Strand: Plus/Plus

Query  8       ATATTACTG  16
               |||||||||
Sbjct  723251  ATATTACTG  723259


Range 1093: 723713 to 723723

Score:15.8 bits(9), Expect:594, 
Identities:10/11(91%),  Gaps:0/11(0%), Strand: Plus/Minus

Query  2       TTTCTGATATT  12
               ||| |||||||
Sbjct  723723  TTTTTGATATT  723713


Range 1094: 724972 to 724982

Score:15.8 bits(9), Expect:594, 
Identities:10/11(91%),  Gaps:0/11(0%), Strand: Plus/Plus

Query  11      TTACTGTCACA  21
               ||||||| |||
Sbjct  724972  TTACTGTGACA  724982


Range 1095: 724975 to 724985

Score:15.8 bits(9), Expect:594, 
Identities:10/11(91%),  Gaps:0/11(0%), Strand: Plus/Minus

Query  12      TACTGTCACAG  22
               || ||||||||
Sbjct  724985  TATTGTCACAG  724975


Range 1096: 725564 to 725572

Score:15.8 bits(9), Expect:594, 
Identities:9/9(100%),  Gaps:0/9(0%), Strand: Plus/Plus

Query  5       CTGATATTA  13
               |||||||||
Sbjct  725564  CTGATATTA  725572


Range 1097: 729748 to 729756

Score:15.8 bits(9), Expect:594, 
Identities:9/9(100%),  Gaps:0/9(0%), Strand: Plus/Minus

Query  7       GATATTACT  15
               |||||||||
Sbjct  729756  GATATTACT  729748


Range 1098: 731447 to 731461

Score:15.8 bits(9), Expect:594, 
Identities:12/15(80%),  Gaps:0/15(0%), Strand: Plus/Plus

Query  5       CTGATATTACTGTCA  19
               ||||||| ||  |||
Sbjct  731447  CTGATATAACCCTCA  731461


Range 1099: 732267 to 732281

Score:15.8 bits(9), Expect:594, 
Identities:12/15(80%),  Gaps:0/15(0%), Strand: Plus/Plus

Query  2       TTTCTGATATTACTG  16
               ||||||| |  ||||
Sbjct  732267  TTTCTGAAAACACTG  732281


Range 1100: 732343 to 732353

Score:15.8 bits(9), Expect:594, 
Identities:10/11(91%),  Gaps:0/11(0%), Strand: Plus/Minus

Query  12      TACTGTCACAG  22
               |||||||| ||
Sbjct  732353  TACTGTCAGAG  732343


Range 1101: 737051 to 737059

Score:15.8 bits(9), Expect:594, 
Identities:9/9(100%),  Gaps:0/9(0%), Strand: Plus/Minus

Query  11      TTACTGTCA  19
               |||||||||
Sbjct  737059  TTACTGTCA  737051


Range 1102: 737468 to 737476

Score:15.8 bits(9), Expect:594, 
Identities:9/9(100%),  Gaps:0/9(0%), Strand: Plus/Minus

Query  11      TTACTGTCA  19
               |||||||||
Sbjct  737476  TTACTGTCA  737468


Range 1103: 737551 to 737559

Score:15.8 bits(9), Expect:594, 
Identities:9/9(100%),  Gaps:0/9(0%), Strand: Plus/Minus

Query  6       TGATATTAC  14
               |||||||||
Sbjct  737559  TGATATTAC  737551


Range 1104: 745441 to 745453

Score:15.8 bits(9), Expect:594, 
Identities:11/13(85%),  Gaps:0/13(0%), Strand: Plus/Plus

Query  9       TATTACTGTCACA  21
               ||| | |||||||
Sbjct  745441  TATCAATGTCACA  745453


Range 1105: 746231 to 746243

Score:15.8 bits(9), Expect:594, 
Identities:11/13(85%),  Gaps:0/13(0%), Strand: Plus/Minus

Query  1       ATTTCTGATATTA  13
               |||  ||||||||
Sbjct  746243  ATTGATGATATTA  746231


Range 1106: 750262 to 750270

Score:15.8 bits(9), Expect:594, 
Identities:9/9(100%),  Gaps:0/9(0%), Strand: Plus/Plus

Query  6       TGATATTAC  14
               |||||||||
Sbjct  750262  TGATATTAC  750270


Range 1107: 751294 to 751304

Score:15.8 bits(9), Expect:594, 
Identities:10/11(91%),  Gaps:0/11(0%), Strand: Plus/Plus

Query  9       TATTACTGTCA  19
               ||||||| |||
Sbjct  751294  TATTACTCTCA  751304


Range 1108: 755055 to 755063

Score:15.8 bits(9), Expect:594, 
Identities:9/9(100%),  Gaps:0/9(0%), Strand: Plus/Minus

Query  7       GATATTACT  15
               |||||||||
Sbjct  755063  GATATTACT  755055


Range 1109: 756786 to 756800

Score:15.8 bits(9), Expect:594, 
Identities:12/15(80%),  Gaps:0/15(0%), Strand: Plus/Plus

Query  1       ATTTCTGATATTACT  15
               ||| |  ||||||||
Sbjct  756786  ATTCCCCATATTACT  756800


Range 1110: 762127 to 762135

Score:15.8 bits(9), Expect:594, 
Identities:9/9(100%),  Gaps:0/9(0%), Strand: Plus/Plus

Query  8       ATATTACTG  16
               |||||||||
Sbjct  762127  ATATTACTG  762135


Range 1111: 765243 to 765253

Score:15.8 bits(9), Expect:594, 
Identities:10/11(91%),  Gaps:0/11(0%), Strand: Plus/Plus

Query  7       GATATTACTGT  17
               ||||||| |||
Sbjct  765243  GATATTAATGT  765253


Range 1112: 765961 to 765971

Score:15.8 bits(9), Expect:594, 
Identities:10/11(91%),  Gaps:0/11(0%), Strand: Plus/Minus

Query  10      ATTACTGTCAC  20
               ||||||| |||
Sbjct  765971  ATTACTGCCAC  765961


Range 1113: 775946 to 775954

Score:15.8 bits(9), Expect:594, 
Identities:9/9(100%),  Gaps:0/9(0%), Strand: Plus/Plus

Query  9       TATTACTGT  17
               |||||||||
Sbjct  775946  TATTACTGT  775954


Range 1114: 778782 to 778792

Score:15.8 bits(9), Expect:594, 
Identities:10/11(91%),  Gaps:0/11(0%), Strand: Plus/Plus

Query  9       TATTACTGTCA  19
               ||||||| |||
Sbjct  778782  TATTACTCTCA  778792


Range 1115: 782399 to 782407

Score:15.8 bits(9), Expect:594, 
Identities:9/9(100%),  Gaps:0/9(0%), Strand: Plus/Minus

Query  9       TATTACTGT  17
               |||||||||
Sbjct  782407  TATTACTGT  782399


Range 1116: 785579 to 785587

Score:15.8 bits(9), Expect:594, 
Identities:9/9(100%),  Gaps:0/9(0%), Strand: Plus/Plus

Query  2       TTTCTGATA  10
               |||||||||
Sbjct  785579  TTTCTGATA  785587


Range 1117: 785984 to 785992

Score:15.8 bits(9), Expect:594, 
Identities:9/9(100%),  Gaps:0/9(0%), Strand: Plus/Plus

Query  5       CTGATATTA  13
               |||||||||
Sbjct  785984  CTGATATTA  785992


Range 1118: 788498 to 788508

Score:15.8 bits(9), Expect:594, 
Identities:10/11(91%),  Gaps:0/11(0%), Strand: Plus/Minus

Query  11      TTACTGTCACA  21
               ||||||| |||
Sbjct  788508  TTACTGTAACA  788498


Range 1119: 792422 to 792432

Score:15.8 bits(9), Expect:594, 
Identities:10/11(91%),  Gaps:0/11(0%), Strand: Plus/Plus

Query  1       ATTTCTGATAT  11
               ||| |||||||
Sbjct  792422  ATTCCTGATAT  792432


Range 1120: 806681 to 806695

Score:15.8 bits(9), Expect:594, 
Identities:12/15(80%),  Gaps:0/15(0%), Strand: Plus/Plus

Query  1       ATTTCTGATATTACT  15
               |||  | ||||||||
Sbjct  806681  ATTGATTATATTACT  806695


Range 1121: 811000 to 811010

Score:15.8 bits(9), Expect:594, 
Identities:10/11(91%),  Gaps:0/11(0%), Strand: Plus/Minus

Query  3       TTCTGATATTA  13
               |||||||| ||
Sbjct  811010  TTCTGATAATA  811000


Range 1122: 812384 to 812392

Score:15.8 bits(9), Expect:594, 
Identities:9/9(100%),  Gaps:0/9(0%), Strand: Plus/Plus

Query  11      TTACTGTCA  19
               |||||||||
Sbjct  812384  TTACTGTCA  812392


Range 1123: 812385 to 812397

Score:15.8 bits(9), Expect:594, 
Identities:11/13(85%),  Gaps:0/13(0%), Strand: Plus/Minus

Query  1       ATTTCTGATATTA  13
               |||||||| | ||
Sbjct  812397  ATTTCTGACAGTA  812385


Range 1124: 813066 to 813076

Score:15.8 bits(9), Expect:594, 
Identities:10/11(91%),  Gaps:0/11(0%), Strand: Plus/Minus

Query  5       CTGATATTACT  15
               ||| |||||||
Sbjct  813076  CTGCTATTACT  813066


Range 1125: 814349 to 814361

Score:15.8 bits(9), Expect:594, 
Identities:11/13(85%),  Gaps:0/13(0%), Strand: Plus/Minus

Query  1       ATTTCTGATATTA  13
               || || |||||||
Sbjct  814361  ATGTCAGATATTA  814349


Range 1126: 820244 to 820252

Score:15.8 bits(9), Expect:594, 
Identities:9/9(100%),  Gaps:0/9(0%), Strand: Plus/Plus

Query  6       TGATATTAC  14
               |||||||||
Sbjct  820244  TGATATTAC  820252


Range 1127: 824898 to 824910

Score:15.8 bits(9), Expect:594, 
Identities:11/13(85%),  Gaps:0/13(0%), Strand: Plus/Minus

Query  2       TTTCTGATATTAC  14
               ||| | |||||||
Sbjct  824910  TTTATAATATTAC  824898


Range 1128: 829714 to 829724

Score:15.8 bits(9), Expect:594, 
Identities:10/11(91%),  Gaps:0/11(0%), Strand: Plus/Minus

Query  3       TTCTGATATTA  13
               ||| |||||||
Sbjct  829724  TTCGGATATTA  829714


Range 1129: 832524 to 832534

Score:15.8 bits(9), Expect:594, 
Identities:10/11(91%),  Gaps:0/11(0%), Strand: Plus/Plus

Query  4       TCTGATATTAC  14
               ||||||| |||
Sbjct  832524  TCTGATACTAC  832534


Range 1130: 833699 to 833719

Score:15.8 bits(9), Expect:594, 
Identities:15/21(71%),  Gaps:0/21(0%), Strand: Plus/Minus

Query  1       ATTTCTGATATTACTGTCACA  21
               || | ||  ||||||| | ||
Sbjct  833719  ATATATGTAATTACTGGCCCA  833699


Range 1131: 835325 to 835333

Score:15.8 bits(9), Expect:594, 
Identities:9/9(100%),  Gaps:0/9(0%), Strand: Plus/Minus

Query  8       ATATTACTG  16
               |||||||||
Sbjct  835333  ATATTACTG  835325


Range 1132: 840770 to 840780

Score:15.8 bits(9), Expect:594, 
Identities:10/11(91%),  Gaps:0/11(0%), Strand: Plus/Plus

Query  12      TACTGTCACAG  22
               |||||||| ||
Sbjct  840770  TACTGTCAAAG  840780


Range 1133: 847026 to 847034

Score:15.8 bits(9), Expect:594, 
Identities:9/9(100%),  Gaps:0/9(0%), Strand: Plus/Plus

Query  1       ATTTCTGAT  9
               |||||||||
Sbjct  847026  ATTTCTGAT  847034


Range 1134: 858229 to 858237

Score:15.8 bits(9), Expect:594, 
Identities:9/9(100%),  Gaps:0/9(0%), Strand: Plus/Plus

Query  8       ATATTACTG  16
               |||||||||
Sbjct  858229  ATATTACTG  858237


Range 1135: 858432 to 858444

Score:15.8 bits(9), Expect:594, 
Identities:11/13(85%),  Gaps:0/13(0%), Strand: Plus/Minus

Query  9       TATTACTGTCACA  21
               ||||  |||||||
Sbjct  858444  TATTTATGTCACA  858432


Range 1136: 872426 to 872438

Score:15.8 bits(9), Expect:594, 
Identities:11/13(85%),  Gaps:0/13(0%), Strand: Plus/Plus

Query  2       TTTCTGATATTAC  14
               || || |||||||
Sbjct  872426  TTGCTAATATTAC  872438


Range 1137: 880232 to 880244

Score:15.8 bits(9), Expect:594, 
Identities:11/13(85%),  Gaps:0/13(0%), Strand: Plus/Plus

Query  5       CTGATATTACTGT  17
               ||| | |||||||
Sbjct  880232  CTGTTTTTACTGT  880244


Range 1138: 883956 to 883964

Score:15.8 bits(9), Expect:594, 
Identities:9/9(100%),  Gaps:0/9(0%), Strand: Plus/Plus

Query  1       ATTTCTGAT  9
               |||||||||
Sbjct  883956  ATTTCTGAT  883964


Range 1139: 893018 to 893028

Score:15.8 bits(9), Expect:594, 
Identities:10/11(91%),  Gaps:0/11(0%), Strand: Plus/Plus

Query  5       CTGATATTACT  15
               ||||||| |||
Sbjct  893018  CTGATATAACT  893028


Range 1140: 895676 to 895692

Score:15.8 bits(9), Expect:594, 
Identities:13/17(76%),  Gaps:0/17(0%), Strand: Plus/Minus

Query  2       TTTCTGATATTACTGTC  18
               |||||||| | | | ||
Sbjct  895692  TTTCTGATTTGATTTTC  895676


Range 1141: 897415 to 897423

Score:15.8 bits(9), Expect:594, 
Identities:9/9(100%),  Gaps:0/9(0%), Strand: Plus/Minus

Query  14      CTGTCACAG  22
               |||||||||
Sbjct  897423  CTGTCACAG  897415


Range 1142: 899805 to 899815

Score:15.8 bits(9), Expect:594, 
Identities:10/11(91%),  Gaps:0/11(0%), Strand: Plus/Minus

Query  2       TTTCTGATATT  12
               ||| |||||||
Sbjct  899815  TTTATGATATT  899805


Range 1143: 904325 to 904333

Score:15.8 bits(9), Expect:594, 
Identities:9/9(100%),  Gaps:0/9(0%), Strand: Plus/Plus

Query  4       TCTGATATT  12
               |||||||||
Sbjct  904325  TCTGATATT  904333


Range 1144: 909085 to 909095

Score:15.8 bits(9), Expect:594, 
Identities:10/11(91%),  Gaps:0/11(0%), Strand: Plus/Plus

Query  2       TTTCTGATATT  12
               |||||||| ||
Sbjct  909085  TTTCTGATTTT  909095


Range 1145: 911299 to 911311

Score:15.8 bits(9), Expect:594, 
Identities:11/13(85%),  Gaps:0/13(0%), Strand: Plus/Plus

Query  2       TTTCTGATATTAC  14
               ||||||| || ||
Sbjct  911299  TTTCTGAAATAAC  911311


Range 1146: 912221 to 912231

Score:15.8 bits(9), Expect:594, 
Identities:10/11(91%),  Gaps:0/11(0%), Strand: Plus/Minus

Query  9       TATTACTGTCA  19
               ||||||| |||
Sbjct  912231  TATTACTCTCA  912221


Range 1147: 916052 to 916062

Score:15.8 bits(9), Expect:594, 
Identities:10/11(91%),  Gaps:0/11(0%), Strand: Plus/Plus

Query  1       ATTTCTGATAT  11
               |||||||| ||
Sbjct  916052  ATTTCTGAAAT  916062


Range 1148: 920839 to 920847

Score:15.8 bits(9), Expect:594, 
Identities:9/9(100%),  Gaps:0/9(0%), Strand: Plus/Minus

Query  6       TGATATTAC  14
               |||||||||
Sbjct  920847  TGATATTAC  920839


Range 1149: 924208 to 924216

Score:15.8 bits(9), Expect:594, 
Identities:9/9(100%),  Gaps:0/9(0%), Strand: Plus/Minus

Query  2       TTTCTGATA  10
               |||||||||
Sbjct  924216  TTTCTGATA  924208


Range 1150: 926222 to 926232

Score:15.8 bits(9), Expect:594, 
Identities:10/11(91%),  Gaps:0/11(0%), Strand: Plus/Minus

Query  2       TTTCTGATATT  12
               ||||||| |||
Sbjct  926232  TTTCTGAGATT  926222


Range 1151: 931026 to 931036

Score:15.8 bits(9), Expect:594, 
Identities:10/11(91%),  Gaps:0/11(0%), Strand: Plus/Plus

Query  2       TTTCTGATATT  12
               |||||||| ||
Sbjct  931026  TTTCTGATGTT  931036


Range 1152: 934903 to 934913

Score:15.8 bits(9), Expect:594, 
Identities:10/11(91%),  Gaps:0/11(0%), Strand: Plus/Minus

Query  7       GATATTACTGT  17
               ||| |||||||
Sbjct  934913  GATGTTACTGT  934903


Range 1153: 938082 to 938090

Score:15.8 bits(9), Expect:594, 
Identities:9/9(100%),  Gaps:0/9(0%), Strand: Plus/Minus

Query  5       CTGATATTA  13
               |||||||||
Sbjct  938090  CTGATATTA  938082


Range 1154: 938185 to 938197

Score:15.8 bits(9), Expect:594, 
Identities:11/13(85%),  Gaps:0/13(0%), Strand: Plus/Plus

Query  3       TTCTGATATTACT  15
               || ||||||| ||
Sbjct  938185  TTTTGATATTTCT  938197


Range 1155: 938667 to 938675

Score:15.8 bits(9), Expect:594, 
Identities:9/9(100%),  Gaps:0/9(0%), Strand: Plus/Plus

Query  4       TCTGATATT  12
               |||||||||
Sbjct  938667  TCTGATATT  938675


Range 1156: 940997 to 941009

Score:15.8 bits(9), Expect:594, 
Identities:11/13(85%),  Gaps:0/13(0%), Strand: Plus/Plus

Query  3       TTCTGATATTACT  15
               || || |||||||
Sbjct  940997  TTTTGCTATTACT  941009


Range 1157: 943283 to 943293

Score:15.8 bits(9), Expect:594, 
Identities:10/11(91%),  Gaps:0/11(0%), Strand: Plus/Plus

Query  5       CTGATATTACT  15
               || ||||||||
Sbjct  943283  CTTATATTACT  943293


Range 1158: 944565 to 944573

Score:15.8 bits(9), Expect:594, 
Identities:9/9(100%),  Gaps:0/9(0%), Strand: Plus/Minus

Query  9       TATTACTGT  17
               |||||||||
Sbjct  944573  TATTACTGT  944565


Range 1159: 950286 to 950302

Score:15.8 bits(9), Expect:594, 
Identities:13/17(76%),  Gaps:0/17(0%), Strand: Plus/Minus

Query  1       ATTTCTGATATTACTGT  17
               |||||||| |  || ||
Sbjct  950302  ATTTCTGAAAAGACAGT  950286


Range 1160: 958094 to 958102

Score:15.8 bits(9), Expect:594, 
Identities:9/9(100%),  Gaps:0/9(0%), Strand: Plus/Minus

Query  2       TTTCTGATA  10
               |||||||||
Sbjct  958102  TTTCTGATA  958094


Range 1161: 959803 to 959811

Score:15.8 bits(9), Expect:594, 
Identities:9/9(100%),  Gaps:0/9(0%), Strand: Plus/Plus

Query  5       CTGATATTA  13
               |||||||||
Sbjct  959803  CTGATATTA  959811


Range 1162: 962020 to 962030

Score:15.8 bits(9), Expect:594, 
Identities:10/11(91%),  Gaps:0/11(0%), Strand: Plus/Minus

Query  3       TTCTGATATTA  13
               ||| |||||||
Sbjct  962030  TTCAGATATTA  962020


Range 1163: 967043 to 967057

Score:15.8 bits(9), Expect:594, 
Identities:12/15(80%),  Gaps:0/15(0%), Strand: Plus/Minus

Query  1       ATTTCTGATATTACT  15
               || | ||||||| ||
Sbjct  967057  ATATGTGATATTTCT  967043


Range 1164: 968318 to 968326

Score:15.8 bits(9), Expect:594, 
Identities:9/9(100%),  Gaps:0/9(0%), Strand: Plus/Plus

Query  3       TTCTGATAT  11
               |||||||||
Sbjct  968318  TTCTGATAT  968326


Range 1165: 970821 to 970829

Score:15.8 bits(9), Expect:594, 
Identities:9/9(100%),  Gaps:0/9(0%), Strand: Plus/Plus

Query  1       ATTTCTGAT  9
               |||||||||
Sbjct  970821  ATTTCTGAT  970829


Range 1166: 973592 to 973600

Score:15.8 bits(9), Expect:594, 
Identities:9/9(100%),  Gaps:0/9(0%), Strand: Plus/Plus

Query  3       TTCTGATAT  11
               |||||||||
Sbjct  973592  TTCTGATAT  973600


Range 1167: 979324 to 979334

Score:15.8 bits(9), Expect:594, 
Identities:10/11(91%),  Gaps:0/11(0%), Strand: Plus/Minus

Query  3       TTCTGATATTA  13
               ||||||| |||
Sbjct  979334  TTCTGATTTTA  979324


Range 1168: 984523 to 984537

Score:15.8 bits(9), Expect:594, 
Identities:12/15(80%),  Gaps:0/15(0%), Strand: Plus/Plus

Query  1       ATTTCTGATATTACT  15
               ||||  | |||||||
Sbjct  984523  ATTTTAGTTATTACT  984537


Range 1169: 984757 to 984765

Score:15.8 bits(9), Expect:594, 
Identities:9/9(100%),  Gaps:0/9(0%), Strand: Plus/Minus

Query  3       TTCTGATAT  11
               |||||||||
Sbjct  984765  TTCTGATAT  984757


Range 1170: 997286 to 997296

Score:15.8 bits(9), Expect:594, 
Identities:10/11(91%),  Gaps:0/11(0%), Strand: Plus/Minus

Query  2       TTTCTGATATT  12
               ||| |||||||
Sbjct  997296  TTTTTGATATT  997286


Range 1171: 998108 to 998120

Score:15.8 bits(9), Expect:594, 
Identities:11/13(85%),  Gaps:0/13(0%), Strand: Plus/Minus

Query  11      TTACTGTCACAGG  23
               ||||||||  |||
Sbjct  998120  TTACTGTCGTAGG  998108


Range 1172: 1004512 to 1004522

Score:15.8 bits(9), Expect:594, 
Identities:10/11(91%),  Gaps:0/11(0%), Strand: Plus/Plus

Query  6        TGATATTACTG  16
                |||||||| ||
Sbjct  1004512  TGATATTATTG  1004522


Range 1173: 1004980 to 1004994

Score:15.8 bits(9), Expect:594, 
Identities:12/15(80%),  Gaps:0/15(0%), Strand: Plus/Minus

Query  1        ATTTCTGATATTACT  15
                |||||||  ||| ||
Sbjct  1004994  ATTTCTGCAATTTCT  1004980


Range 1174: 1005519 to 1005527

Score:15.8 bits(9), Expect:594, 
Identities:9/9(100%),  Gaps:0/9(0%), Strand: Plus/Minus

Query  11       TTACTGTCA  19
                |||||||||
Sbjct  1005527  TTACTGTCA  1005519


Range 1175: 1008672 to 1008682

Score:15.8 bits(9), Expect:594, 
Identities:10/11(91%),  Gaps:0/11(0%), Strand: Plus/Minus

Query  2        TTTCTGATATT  12
                ||||||| |||
Sbjct  1008682  TTTCTGAAATT  1008672


Range 1176: 1009105 to 1009115

Score:15.8 bits(9), Expect:594, 
Identities:10/11(91%),  Gaps:0/11(0%), Strand: Plus/Minus

Query  2        TTTCTGATATT  12
                ||||||| |||
Sbjct  1009115  TTTCTGAAATT  1009105


Range 1177: 1017125 to 1017135

Score:15.8 bits(9), Expect:594, 
Identities:10/11(91%),  Gaps:0/11(0%), Strand: Plus/Plus

Query  5        CTGATATTACT  15
                ||| |||||||
Sbjct  1017125  CTGTTATTACT  1017135


Range 1178: 1017951 to 1017963

Score:15.8 bits(9), Expect:594, 
Identities:11/13(85%),  Gaps:0/13(0%), Strand: Plus/Plus

Query  1        ATTTCTGATATTA  13
                |||||||  ||||
Sbjct  1017951  ATTTCTGTCATTA  1017963


Range 1179: 1019336 to 1019346

Score:15.8 bits(9), Expect:594, 
Identities:10/11(91%),  Gaps:0/11(0%), Strand: Plus/Plus

Query  3        TTCTGATATTA  13
                || ||||||||
Sbjct  1019336  TTTTGATATTA  1019346


Range 1180: 1023261 to 1023271

Score:15.8 bits(9), Expect:594, 
Identities:10/11(91%),  Gaps:0/11(0%), Strand: Plus/Plus

Query  9        TATTACTGTCA  19
                ||| |||||||
Sbjct  1023261  TATCACTGTCA  1023271


Range 1181: 1028725 to 1028735

Score:15.8 bits(9), Expect:594, 
Identities:10/11(91%),  Gaps:0/11(0%), Strand: Plus/Minus

Query  9        TATTACTGTCA  19
                ||||||| |||
Sbjct  1028735  TATTACTTTCA  1028725


Range 1182: 1039515 to 1039523

Score:15.8 bits(9), Expect:594, 
Identities:9/9(100%),  Gaps:0/9(0%), Strand: Plus/Plus

Query  9        TATTACTGT  17
                |||||||||
Sbjct  1039515  TATTACTGT  1039523


Range 1183: 1043268 to 1043278

Score:15.8 bits(9), Expect:594, 
Identities:10/11(91%),  Gaps:0/11(0%), Strand: Plus/Minus

Query  7        GATATTACTGT  17
                || ||||||||
Sbjct  1043278  GAAATTACTGT  1043268


Range 1184: 1043665 to 1043675

Score:15.8 bits(9), Expect:594, 
Identities:10/11(91%),  Gaps:0/11(0%), Strand: Plus/Minus

Query  4        TCTGATATTAC  14
                ||| |||||||
Sbjct  1043675  TCTAATATTAC  1043665


Range 1185: 1048585 to 1048595

Score:15.8 bits(9), Expect:594, 
Identities:10/11(91%),  Gaps:0/11(0%), Strand: Plus/Plus

Query  7        GATATTACTGT  17
                ||||||| |||
Sbjct  1048585  GATATTAATGT  1048595


Range 1186: 1050852 to 1050866

Score:15.8 bits(9), Expect:594, 
Identities:12/15(80%),  Gaps:0/15(0%), Strand: Plus/Plus

Query  2        TTTCTGATATTACTG  16
                ||||  | |||||||
Sbjct  1050852  TTTCATAAATTACTG  1050866


Range 1187: 1053098 to 1053106

Score:15.8 bits(9), Expect:594, 
Identities:9/9(100%),  Gaps:0/9(0%), Strand: Plus/Plus

Query  4        TCTGATATT  12
                |||||||||
Sbjct  1053098  TCTGATATT  1053106


Range 1188: 1055834 to 1055844

Score:15.8 bits(9), Expect:594, 
Identities:10/11(91%),  Gaps:0/11(0%), Strand: Plus/Minus

Query  1        ATTTCTGATAT  11
                ||| |||||||
Sbjct  1055844  ATTACTGATAT  1055834


Range 1189: 1055838 to 1055846

Score:15.8 bits(9), Expect:594, 
Identities:9/9(100%),  Gaps:0/9(0%), Strand: Plus/Minus

Query  8        ATATTACTG  16
                |||||||||
Sbjct  1055846  ATATTACTG  1055838


Range 1190: 1059875 to 1059883

Score:15.8 bits(9), Expect:594, 
Identities:9/9(100%),  Gaps:0/9(0%), Strand: Plus/Plus

Query  1        ATTTCTGAT  9
                |||||||||
Sbjct  1059875  ATTTCTGAT  1059883


Range 1191: 1066627 to 1066637

Score:15.8 bits(9), Expect:594, 
Identities:10/11(91%),  Gaps:0/11(0%), Strand: Plus/Minus

Query  13       ACTGTCACAGG  23
                ||||||| |||
Sbjct  1066637  ACTGTCAAAGG  1066627


Range 1192: 1070060 to 1070070

Score:15.8 bits(9), Expect:594, 
Identities:10/11(91%),  Gaps:0/11(0%), Strand: Plus/Plus

Query  2        TTTCTGATATT  12
                ||||||| |||
Sbjct  1070060  TTTCTGAGATT  1070070


Range 1193: 1071017 to 1071031

Score:15.8 bits(9), Expect:594, 
Identities:12/15(80%),  Gaps:0/15(0%), Strand: Plus/Minus

Query  1        ATTTCTGATATTACT  15
                || |||  |||||||
Sbjct  1071031  ATATCTTGTATTACT  1071017


Range 1194: 1074830 to 1074842

Score:15.8 bits(9), Expect:594, 
Identities:11/13(85%),  Gaps:0/13(0%), Strand: Plus/Plus

Query  1        ATTTCTGATATTA  13
                || ||||||| ||
Sbjct  1074830  ATATCTGATAATA  1074842


Range 1195: 1076610 to 1076618

Score:15.8 bits(9), Expect:594, 
Identities:9/9(100%),  Gaps:0/9(0%), Strand: Plus/Plus

Query  6        TGATATTAC  14
                |||||||||
Sbjct  1076610  TGATATTAC  1076618


Range 1196: 1079507 to 1079515

Score:15.8 bits(9), Expect:594, 
Identities:9/9(100%),  Gaps:0/9(0%), Strand: Plus/Minus

Query  3        TTCTGATAT  11
                |||||||||
Sbjct  1079515  TTCTGATAT  1079507


Range 1197: 1079847 to 1079857

Score:15.8 bits(9), Expect:594, 
Identities:10/11(91%),  Gaps:0/11(0%), Strand: Plus/Plus

Query  2        TTTCTGATATT  12
                |||||||| ||
Sbjct  1079847  TTTCTGATTTT  1079857


Range 1198: 1080300 to 1080308

Score:15.8 bits(9), Expect:594, 
Identities:9/9(100%),  Gaps:0/9(0%), Strand: Plus/Plus

Query  2        TTTCTGATA  10
                |||||||||
Sbjct  1080300  TTTCTGATA  1080308


Range 1199: 1080855 to 1080863

Score:15.8 bits(9), Expect:594, 
Identities:9/9(100%),  Gaps:0/9(0%), Strand: Plus/Plus

Query  1        ATTTCTGAT  9
                |||||||||
Sbjct  1080855  ATTTCTGAT  1080863


Range 1200: 1081468 to 1081480

Score:15.8 bits(9), Expect:594, 
Identities:11/13(85%),  Gaps:0/13(0%), Strand: Plus/Minus

Query  5        CTGATATTACTGT  17
                || || |||||||
Sbjct  1081480  CTAATTTTACTGT  1081468


Range 1201: 1085415 to 1085429

Score:15.8 bits(9), Expect:594, 
Identities:12/15(80%),  Gaps:0/15(0%), Strand: Plus/Minus

Query  1        ATTTCTGATATTACT  15
                |||  | ||||||||
Sbjct  1085429  ATTATTTATATTACT  1085415


Range 1202: 1085983 to 1085995

Score:15.8 bits(9), Expect:594, 
Identities:11/13(85%),  Gaps:0/13(0%), Strand: Plus/Minus

Query  11       TTACTGTCACAGG  23
                ||||||| | |||
Sbjct  1085995  TTACTGTAATAGG  1085983


Range 1203: 1089283 to 1089291

Score:15.8 bits(9), Expect:594, 
Identities:9/9(100%),  Gaps:0/9(0%), Strand: Plus/Plus

Query  6        TGATATTAC  14
                |||||||||
Sbjct  1089283  TGATATTAC  1089291


Range 1204: 1093624 to 1093634

Score:15.8 bits(9), Expect:594, 
Identities:10/11(91%),  Gaps:0/11(0%), Strand: Plus/Plus

Query  9        TATTACTGTCA  19
                ||||||| |||
Sbjct  1093624  TATTACTTTCA  1093634


Range 1205: 1096951 to 1096961

Score:15.8 bits(9), Expect:594, 
Identities:10/11(91%),  Gaps:0/11(0%), Strand: Plus/Plus

Query  2        TTTCTGATATT  12
                || ||||||||
Sbjct  1096951  TTGCTGATATT  1096961


Range 1206: 1099176 to 1099194

Score:15.8 bits(9), Expect:594, 
Identities:14/19(74%),  Gaps:0/19(0%), Strand: Plus/Plus

Query  1        ATTTCTGATATTACTGTCA  19
                || | | |||  |||||||
Sbjct  1099176  ATCTTTTATAACACTGTCA  1099194


Range 1207: 1100111 to 1100121

Score:15.8 bits(9), Expect:594, 
Identities:10/11(91%),  Gaps:0/11(0%), Strand: Plus/Plus

Query  2        TTTCTGATATT  12
                |||||||| ||
Sbjct  1100111  TTTCTGATTTT  1100121


Range 1208: 1101127 to 1101135

Score:15.8 bits(9), Expect:594, 
Identities:9/9(100%),  Gaps:0/9(0%), Strand: Plus/Plus

Query  9        TATTACTGT  17
                |||||||||
Sbjct  1101127  TATTACTGT  1101135


Range 1209: 1101180 to 1101188

Score:15.8 bits(9), Expect:594, 
Identities:9/9(100%),  Gaps:0/9(0%), Strand: Plus/Plus

Query  6        TGATATTAC  14
                |||||||||
Sbjct  1101180  TGATATTAC  1101188


Range 1210: 1103731 to 1103741

Score:15.8 bits(9), Expect:594, 
Identities:10/11(91%),  Gaps:0/11(0%), Strand: Plus/Plus

Query  3        TTCTGATATTA  13
                || ||||||||
Sbjct  1103731  TTATGATATTA  1103741


Range 1211: 1108291 to 1108303

Score:15.8 bits(9), Expect:594, 
Identities:11/13(85%),  Gaps:0/13(0%), Strand: Plus/Plus

Query  8        ATATTACTGTCAC  20
                |||||||  ||||
Sbjct  1108291  ATATTACCTTCAC  1108303


Range 1212: 1110221 to 1110229

Score:15.8 bits(9), Expect:594, 
Identities:9/9(100%),  Gaps:0/9(0%), Strand: Plus/Minus

Query  6        TGATATTAC  14
                |||||||||
Sbjct  1110229  TGATATTAC  1110221


Range 1213: 1111425 to 1111437

Score:15.8 bits(9), Expect:594, 
Identities:11/13(85%),  Gaps:0/13(0%), Strand: Plus/Minus

Query  1        ATTTCTGATATTA  13
                |||  ||||||||
Sbjct  1111437  ATTCGTGATATTA  1111425


Range 1214: 1111527 to 1111541

Score:15.8 bits(9), Expect:594, 
Identities:12/15(80%),  Gaps:0/15(0%), Strand: Plus/Plus

Query  2        TTTCTGATATTACTG  16
                ||||   ||||||||
Sbjct  1111527  TTTCATGTATTACTG  1111541


Range 1215: 1113700 to 1113714

Score:15.8 bits(9), Expect:594, 
Identities:12/15(80%),  Gaps:0/15(0%), Strand: Plus/Plus

Query  9        TATTACTGTCACAGG  23
                |||||||  || |||
Sbjct  1113700  TATTACTTGCAAAGG  1113714


Range 1216: 1114803 to 1114811

Score:15.8 bits(9), Expect:594, 
Identities:9/9(100%),  Gaps:0/9(0%), Strand: Plus/Minus

Query  8        ATATTACTG  16
                |||||||||
Sbjct  1114811  ATATTACTG  1114803


Range 1217: 1114972 to 1114986

Score:15.8 bits(9), Expect:594, 
Identities:12/15(80%),  Gaps:0/15(0%), Strand: Plus/Plus

Query  1        ATTTCTGATATTACT  15
                ||||||||  || ||
Sbjct  1114972  ATTTCTGACTTTTCT  1114986


Range 1218: 1116853 to 1116863

Score:15.8 bits(9), Expect:594, 
Identities:10/11(91%),  Gaps:0/11(0%), Strand: Plus/Plus

Query  2        TTTCTGATATT  12
                || ||||||||
Sbjct  1116853  TTACTGATATT  1116863


Range 1219: 1116922 to 1116934

Score:15.8 bits(9), Expect:594, 
Identities:11/13(85%),  Gaps:0/13(0%), Strand: Plus/Minus

Query  10       ATTACTGTCACAG  22
                |||||||  ||||
Sbjct  1116934  ATTACTGATACAG  1116922


Range 1220: 1118599 to 1118609

Score:15.8 bits(9), Expect:594, 
Identities:10/11(91%),  Gaps:0/11(0%), Strand: Plus/Plus

Query  11       TTACTGTCACA  21
                ||||||| |||
Sbjct  1118599  TTACTGTTACA  1118609


Range 1221: 1118941 to 1118953

Score:15.8 bits(9), Expect:594, 
Identities:11/13(85%),  Gaps:0/13(0%), Strand: Plus/Plus

Query  5        CTGATATTACTGT  17
                ||| | |||||||
Sbjct  1118941  CTGGTTTTACTGT  1118953


Range 1222: 1119451 to 1119463

Score:15.8 bits(9), Expect:594, 
Identities:11/13(85%),  Gaps:0/13(0%), Strand: Plus/Plus

Query  5        CTGATATTACTGT  17
                ||| | |||||||
Sbjct  1119451  CTGGTTTTACTGT  1119463


Range 1223: 1119706 to 1119718

Score:15.8 bits(9), Expect:594, 
Identities:11/13(85%),  Gaps:0/13(0%), Strand: Plus/Plus

Query  5        CTGATATTACTGT  17
                ||| | |||||||
Sbjct  1119706  CTGGTTTTACTGT  1119718


Range 1224: 1120216 to 1120228

Score:15.8 bits(9), Expect:594, 
Identities:11/13(85%),  Gaps:0/13(0%), Strand: Plus/Plus

Query  5        CTGATATTACTGT  17
                ||| | |||||||
Sbjct  1120216  CTGGTTTTACTGT  1120228


Range 1225: 1120714 to 1120724

Score:15.8 bits(9), Expect:594, 
Identities:10/11(91%),  Gaps:0/11(0%), Strand: Plus/Plus

Query  11       TTACTGTCACA  21
                ||||||| |||
Sbjct  1120714  TTACTGTTACA  1120724


Range 1226: 1123192 to 1123202

Score:15.8 bits(9), Expect:594, 
Identities:10/11(91%),  Gaps:0/11(0%), Strand: Plus/Plus

Query  9        TATTACTGTCA  19
                ||||||| |||
Sbjct  1123192  TATTACTTTCA  1123202


Range 1227: 1125280 to 1125294

Score:15.8 bits(9), Expect:594, 
Identities:12/15(80%),  Gaps:0/15(0%), Strand: Plus/Plus

Query  9        TATTACTGTCACAGG  23
                |||||||  || |||
Sbjct  1125280  TATTACTTGCAAAGG  1125294


Range 1228: 1126965 to 1126975

Score:15.8 bits(9), Expect:594, 
Identities:10/11(91%),  Gaps:0/11(0%), Strand: Plus/Minus

Query  1        ATTTCTGATAT  11
                ||| |||||||
Sbjct  1126975  ATTACTGATAT  1126965


Range 1229: 1126969 to 1126977

Score:15.8 bits(9), Expect:594, 
Identities:9/9(100%),  Gaps:0/9(0%), Strand: Plus/Minus

Query  8        ATATTACTG  16
                |||||||||
Sbjct  1126977  ATATTACTG  1126969


Range 1230: 1130372 to 1130382

Score:15.8 bits(9), Expect:594, 
Identities:10/11(91%),  Gaps:0/11(0%), Strand: Plus/Plus

Query  3        TTCTGATATTA  13
                |||||||| ||
Sbjct  1130372  TTCTGATAGTA  1130382


Range 1231: 1134039 to 1134049

Score:15.8 bits(9), Expect:594, 
Identities:10/11(91%),  Gaps:0/11(0%), Strand: Plus/Plus

Query  3        TTCTGATATTA  13
                |||||||| ||
Sbjct  1134039  TTCTGATACTA  1134049


Range 1232: 1135012 to 1135020

Score:15.8 bits(9), Expect:594, 
Identities:9/9(100%),  Gaps:0/9(0%), Strand: Plus/Minus

Query  6        TGATATTAC  14
                |||||||||
Sbjct  1135020  TGATATTAC  1135012


Range 1233: 1139390 to 1139400

Score:15.8 bits(9), Expect:594, 
Identities:10/11(91%),  Gaps:0/11(0%), Strand: Plus/Minus

Query  13       ACTGTCACAGG  23
                ||| |||||||
Sbjct  1139400  ACTTTCACAGG  1139390


Range 1234: 1141458 to 1141468

Score:15.8 bits(9), Expect:594, 
Identities:10/11(91%),  Gaps:0/11(0%), Strand: Plus/Minus

Query  9        TATTACTGTCA  19
                |||||||| ||
Sbjct  1141468  TATTACTGCCA  1141458


Range 1235: 1141910 to 1141928

Score:15.8 bits(9), Expect:594, 
Identities:14/19(74%),  Gaps:0/19(0%), Strand: Plus/Plus

Query  3        TTCTGATATTACTGTCACA  21
                || ||||||| |  | |||
Sbjct  1141910  TTTTGATATTCCCTTAACA  1141928


Range 1236: 1146299 to 1146307

Score:15.8 bits(9), Expect:594, 
Identities:9/9(100%),  Gaps:0/9(0%), Strand: Plus/Plus

Query  4        TCTGATATT  12
                |||||||||
Sbjct  1146299  TCTGATATT  1146307


Range 1237: 1148716 to 1148726

Score:15.8 bits(9), Expect:594, 
Identities:10/11(91%),  Gaps:0/11(0%), Strand: Plus/Plus

Query  3        TTCTGATATTA  13
                || ||||||||
Sbjct  1148716  TTTTGATATTA  1148726


Range 1238: 1150482 to 1150498

Score:15.8 bits(9), Expect:594, 
Identities:13/17(76%),  Gaps:0/17(0%), Strand: Plus/Minus

Query  2        TTTCTGATATTACTGTC  18
                ||| |  | ||||||||
Sbjct  1150498  TTTTTATTTTTACTGTC  1150482


Range 1239: 1155081 to 1155095

Score:15.8 bits(9), Expect:594, 
Identities:12/15(80%),  Gaps:0/15(0%), Strand: Plus/Plus

Query  9        TATTACTGTCACAGG  23
                ||||||||   ||||
Sbjct  1155081  TATTACTGATGCAGG  1155095


Range 1240: 1160878 to 1160888

Score:15.8 bits(9), Expect:594, 
Identities:10/11(91%),  Gaps:0/11(0%), Strand: Plus/Plus

Query  13       ACTGTCACAGG  23
                ||||||| |||
Sbjct  1160878  ACTGTCAAAGG  1160888


Range 1241: 1161585 to 1161595

Score:15.8 bits(9), Expect:594, 
Identities:10/11(91%),  Gaps:0/11(0%), Strand: Plus/Minus

Query  3        TTCTGATATTA  13
                ||| |||||||
Sbjct  1161595  TTCAGATATTA  1161585


Range 1242: 1162394 to 1162404

Score:15.8 bits(9), Expect:594, 
Identities:10/11(91%),  Gaps:0/11(0%), Strand: Plus/Plus

Query  1        ATTTCTGATAT  11
                || ||||||||
Sbjct  1162394  ATATCTGATAT  1162404


Range 1243: 1164163 to 1164175

Score:15.8 bits(9), Expect:594, 
Identities:11/13(85%),  Gaps:0/13(0%), Strand: Plus/Minus

Query  1        ATTTCTGATATTA  13
                |||  ||||||||
Sbjct  1164175  ATTCTTGATATTA  1164163


Range 1244: 1173394 to 1173404

Score:15.8 bits(9), Expect:594, 
Identities:10/11(91%),  Gaps:0/11(0%), Strand: Plus/Plus

Query  3        TTCTGATATTA  13
                ||| |||||||
Sbjct  1173394  TTCAGATATTA  1173404


Range 1245: 1184179 to 1184189

Score:15.8 bits(9), Expect:594, 
Identities:10/11(91%),  Gaps:0/11(0%), Strand: Plus/Plus

Query  8        ATATTACTGTC  18
                |||||||| ||
Sbjct  1184179  ATATTACTTTC  1184189


Range 1246: 1186428 to 1186442

Score:15.8 bits(9), Expect:594, 
Identities:12/15(80%),  Gaps:0/15(0%), Strand: Plus/Minus

Query  2        TTTCTGATATTACTG  16
                |||||||| | | ||
Sbjct  1186442  TTTCTGATGTAATTG  1186428


Range 1247: 1186526 to 1186534

Score:15.8 bits(9), Expect:594, 
Identities:9/9(100%),  Gaps:0/9(0%), Strand: Plus/Plus

Query  4        TCTGATATT  12
                |||||||||
Sbjct  1186526  TCTGATATT  1186534


Range 1248: 1189348 to 1189358

Score:15.8 bits(9), Expect:594, 
Identities:10/11(91%),  Gaps:0/11(0%), Strand: Plus/Minus

Query  8        ATATTACTGTC  18
                |||||||| ||
Sbjct  1189358  ATATTACTATC  1189348


Range 1249: 1191399 to 1191411

Score:15.8 bits(9), Expect:594, 
Identities:11/13(85%),  Gaps:0/13(0%), Strand: Plus/Minus

Query  3        TTCTGATATTACT  15
                ||||||||  |||
Sbjct  1191411  TTCTGATAACACT  1191399


Range 1250: 1196637 to 1196647

Score:15.8 bits(9), Expect:594, 
Identities:10/11(91%),  Gaps:0/11(0%), Strand: Plus/Plus

Query  2        TTTCTGATATT  12
                |||||||| ||
Sbjct  1196637  TTTCTGATTTT  1196647


Range 1251: 1197985 to 1197993

Score:15.8 bits(9), Expect:594, 
Identities:9/9(100%),  Gaps:0/9(0%), Strand: Plus/Minus

Query  3        TTCTGATAT  11
                |||||||||
Sbjct  1197993  TTCTGATAT  1197985


Range 1252: 1199191 to 1199199

Score:15.8 bits(9), Expect:594, 
Identities:9/9(100%),  Gaps:0/9(0%), Strand: Plus/Plus

Query  6        TGATATTAC  14
                |||||||||
Sbjct  1199191  TGATATTAC  1199199


Range 1253: 1209311 to 1209321

Score:15.8 bits(9), Expect:594, 
Identities:10/11(91%),  Gaps:0/11(0%), Strand: Plus/Minus

Query  3        TTCTGATATTA  13
                || ||||||||
Sbjct  1209321  TTATGATATTA  1209311


Range 1254: 1222778 to 1222786

Score:15.8 bits(9), Expect:594, 
Identities:9/9(100%),  Gaps:0/9(0%), Strand: Plus/Plus

Query  15       TGTCACAGG  23
                |||||||||
Sbjct  1222778  TGTCACAGG  1222786


Range 1255: 1223108 to 1223116

Score:15.8 bits(9), Expect:594, 
Identities:9/9(100%),  Gaps:0/9(0%), Strand: Plus/Plus

Query  5        CTGATATTA  13
                |||||||||
Sbjct  1223108  CTGATATTA  1223116


Range 1256: 1223471 to 1223481

Score:15.8 bits(9), Expect:594, 
Identities:10/11(91%),  Gaps:0/11(0%), Strand: Plus/Minus

Query  6        TGATATTACTG  16
                ||||||| |||
Sbjct  1223481  TGATATTCCTG  1223471


Range 1257: 1223634 to 1223642

Score:15.8 bits(9), Expect:594, 
Identities:9/9(100%),  Gaps:0/9(0%), Strand: Plus/Minus

Query  4        TCTGATATT  12
                |||||||||
Sbjct  1223642  TCTGATATT  1223634


Range 1258: 1224305 to 1224319

Score:15.8 bits(9), Expect:594, 
Identities:12/15(80%),  Gaps:0/15(0%), Strand: Plus/Minus

Query  1        ATTTCTGATATTACT  15
                |||  || |||||||
Sbjct  1224319  ATTGTTGGTATTACT  1224305


Range 1259: 1235041 to 1235049

Score:15.8 bits(9), Expect:594, 
Identities:9/9(100%),  Gaps:0/9(0%), Strand: Plus/Minus

Query  3        TTCTGATAT  11
                |||||||||
Sbjct  1235049  TTCTGATAT  1235041


Range 1260: 1240008 to 1240016

Score:15.8 bits(9), Expect:594, 
Identities:9/9(100%),  Gaps:0/9(0%), Strand: Plus/Plus

Query  8        ATATTACTG  16
                |||||||||
Sbjct  1240008  ATATTACTG  1240016


Range 1261: 1243770 to 1243778

Score:15.8 bits(9), Expect:594, 
Identities:9/9(100%),  Gaps:0/9(0%), Strand: Plus/Minus

Query  5        CTGATATTA  13
                |||||||||
Sbjct  1243778  CTGATATTA  1243770


Range 1262: 1244769 to 1244781

Score:15.8 bits(9), Expect:594, 
Identities:11/13(85%),  Gaps:0/13(0%), Strand: Plus/Minus

Query  1        ATTTCTGATATTA  13
                ||||||| || ||
Sbjct  1244781  ATTTCTGTTAATA  1244769


Range 1263: 1247693 to 1247705

Score:15.8 bits(9), Expect:594, 
Identities:11/13(85%),  Gaps:0/13(0%), Strand: Plus/Plus

Query  1        ATTTCTGATATTA  13
                ||| | |||||||
Sbjct  1247693  ATTACAGATATTA  1247705


Range 1264: 1249066 to 1249080

Score:15.8 bits(9), Expect:594, 
Identities:12/15(80%),  Gaps:0/15(0%), Strand: Plus/Minus

Query  1        ATTTCTGATATTACT  15
                ||||   ||||||||
Sbjct  1249080  ATTTACAATATTACT  1249066


Range 1265: 1249765 to 1249775

Score:15.8 bits(9), Expect:594, 
Identities:10/11(91%),  Gaps:0/11(0%), Strand: Plus/Plus

Query  3        TTCTGATATTA  13
                ||| |||||||
Sbjct  1249765  TTCAGATATTA  1249775


Range 1266: 1258437 to 1258445

Score:15.8 bits(9), Expect:594, 
Identities:9/9(100%),  Gaps:0/9(0%), Strand: Plus/Minus

Query  8        ATATTACTG  16
                |||||||||
Sbjct  1258445  ATATTACTG  1258437


Range 1267: 1260588 to 1260598

Score:15.8 bits(9), Expect:594, 
Identities:10/11(91%),  Gaps:0/11(0%), Strand: Plus/Minus

Query  3        TTCTGATATTA  13
                || ||||||||
Sbjct  1260598  TTTTGATATTA  1260588


Range 1268: 1262667 to 1262679

Score:15.8 bits(9), Expect:594, 
Identities:11/13(85%),  Gaps:0/13(0%), Strand: Plus/Minus

Query  3        TTCTGATATTACT  15
                |||  ||||||||
Sbjct  1262679  TTCATATATTACT  1262667


Range 1269: 1263895 to 1263905

Score:15.8 bits(9), Expect:594, 
Identities:10/11(91%),  Gaps:0/11(0%), Strand: Plus/Plus

Query  2        TTTCTGATATT  12
                ||||||| |||
Sbjct  1263895  TTTCTGACATT  1263905


Range 1270: 1264913 to 1264921

Score:15.8 bits(9), Expect:594, 
Identities:9/9(100%),  Gaps:0/9(0%), Strand: Plus/Minus

Query  7        GATATTACT  15
                |||||||||
Sbjct  1264921  GATATTACT  1264913


Range 1271: 1278510 to 1278524

Score:15.8 bits(9), Expect:594, 
Identities:12/15(80%),  Gaps:0/15(0%), Strand: Plus/Minus

Query  7        GATATTACTGTCACA  21
                |||||||| |  |||
Sbjct  1278524  GATATTACAGAAACA  1278510


Range 1272: 1283335 to 1283351

Score:15.8 bits(9), Expect:594, 
Identities:13/17(76%),  Gaps:0/17(0%), Strand: Plus/Plus

Query  6        TGATATTACTGTCACAG  22
                |||||||| | | | ||
Sbjct  1283335  TGATATTAATTTTAAAG  1283351


Range 1273: 1285759 to 1285769

Score:15.8 bits(9), Expect:594, 
Identities:10/11(91%),  Gaps:0/11(0%), Strand: Plus/Minus

Query  2        TTTCTGATATT  12
                |||||||| ||
Sbjct  1285769  TTTCTGATTTT  1285759


Range 1274: 1293090 to 1293100

Score:15.8 bits(9), Expect:594, 
Identities:10/11(91%),  Gaps:0/11(0%), Strand: Plus/Plus

Query  1        ATTTCTGATAT  11
                || ||||||||
Sbjct  1293090  ATGTCTGATAT  1293100


Range 1275: 1293917 to 1293927

Score:15.8 bits(9), Expect:594, 
Identities:10/11(91%),  Gaps:0/11(0%), Strand: Plus/Minus

Query  2        TTTCTGATATT  12
                ||| |||||||
Sbjct  1293927  TTTTTGATATT  1293917


Range 1276: 1298928 to 1298938

Score:15.8 bits(9), Expect:594, 
Identities:10/11(91%),  Gaps:0/11(0%), Strand: Plus/Minus

Query  3        TTCTGATATTA  13
                |||||||| ||
Sbjct  1298938  TTCTGATAATA  1298928


Range 1277: 1303841 to 1303853

Score:15.8 bits(9), Expect:594, 
Identities:11/13(85%),  Gaps:0/13(0%), Strand: Plus/Minus

Query  3        TTCTGATATTACT  15
                || ||||||| ||
Sbjct  1303853  TTTTGATATTCCT  1303841


Range 1278: 1303855 to 1303863

Score:15.8 bits(9), Expect:594, 
Identities:9/9(100%),  Gaps:0/9(0%), Strand: Plus/Minus

Query  15       TGTCACAGG  23
                |||||||||
Sbjct  1303863  TGTCACAGG  1303855


Range 1279: 1313650 to 1313658

Score:15.8 bits(9), Expect:594, 
Identities:9/9(100%),  Gaps:0/9(0%), Strand: Plus/Minus

Query  1        ATTTCTGAT  9
                |||||||||
Sbjct  1313658  ATTTCTGAT  1313650


Range 1280: 1321815 to 1321823

Score:15.8 bits(9), Expect:594, 
Identities:9/9(100%),  Gaps:0/9(0%), Strand: Plus/Plus

Query  6        TGATATTAC  14
                |||||||||
Sbjct  1321815  TGATATTAC  1321823


Range 1281: 1326012 to 1326022

Score:15.8 bits(9), Expect:594, 
Identities:10/11(91%),  Gaps:0/11(0%), Strand: Plus/Plus

Query  9        TATTACTGTCA  19
                ||||||| |||
Sbjct  1326012  TATTACTATCA  1326022


Range 1282: 1327896 to 1327908

Score:15.8 bits(9), Expect:594, 
Identities:11/13(85%),  Gaps:0/13(0%), Strand: Plus/Plus

Query  5        CTGATATTACTGT  17
                || | ||||||||
Sbjct  1327896  CTAAAATTACTGT  1327908


Range 1283: 1333493 to 1333501

Score:15.8 bits(9), Expect:594, 
Identities:9/9(100%),  Gaps:0/9(0%), Strand: Plus/Minus

Query  14       CTGTCACAG  22
                |||||||||
Sbjct  1333501  CTGTCACAG  1333493


Range 1284: 1333841 to 1333849

Score:15.8 bits(9), Expect:594, 
Identities:9/9(100%),  Gaps:0/9(0%), Strand: Plus/Minus

Query  4        TCTGATATT  12
                |||||||||
Sbjct  1333849  TCTGATATT  1333841


Range 1285: 1338886 to 1338896

Score:15.8 bits(9), Expect:594, 
Identities:10/11(91%),  Gaps:0/11(0%), Strand: Plus/Minus

Query  1        ATTTCTGATAT  11
                |||||||| ||
Sbjct  1338896  ATTTCTGAAAT  1338886


Range 1286: 1341933 to 1341941

Score:15.8 bits(9), Expect:594, 
Identities:9/9(100%),  Gaps:0/9(0%), Strand: Plus/Minus

Query  7        GATATTACT  15
                |||||||||
Sbjct  1341941  GATATTACT  1341933


Range 1287: 1342349 to 1342361

Score:15.8 bits(9), Expect:594, 
Identities:11/13(85%),  Gaps:0/13(0%), Strand: Plus/Minus

Query  1        ATTTCTGATATTA  13
                ||||||| | |||
Sbjct  1342361  ATTTCTGCTGTTA  1342349


Range 1288: 1349907 to 1349915

Score:15.8 bits(9), Expect:594, 
Identities:9/9(100%),  Gaps:0/9(0%), Strand: Plus/Minus

Query  1        ATTTCTGAT  9
                |||||||||
Sbjct  1349915  ATTTCTGAT  1349907


Range 1289: 1352410 to 1352418

Score:15.8 bits(9), Expect:594, 
Identities:9/9(100%),  Gaps:0/9(0%), Strand: Plus/Plus

Query  9        TATTACTGT  17
                |||||||||
Sbjct  1352410  TATTACTGT  1352418


Range 1290: 1354293 to 1354303

Score:15.8 bits(9), Expect:594, 
Identities:10/11(91%),  Gaps:0/11(0%), Strand: Plus/Plus

Query  9        TATTACTGTCA  19
                || ||||||||
Sbjct  1354293  TAATACTGTCA  1354303


Range 1291: 1366849 to 1366857

Score:15.8 bits(9), Expect:594, 
Identities:9/9(100%),  Gaps:0/9(0%), Strand: Plus/Minus

Query  9        TATTACTGT  17
                |||||||||
Sbjct  1366857  TATTACTGT  1366849


Range 1292: 1368909 to 1368919

Score:15.8 bits(9), Expect:594, 
Identities:10/11(91%),  Gaps:0/11(0%), Strand: Plus/Plus

Query  3        TTCTGATATTA  13
                ||| |||||||
Sbjct  1368909  TTCAGATATTA  1368919


Range 1293: 1382683 to 1382693

Score:15.8 bits(9), Expect:594, 
Identities:10/11(91%),  Gaps:0/11(0%), Strand: Plus/Plus

Query  3        TTCTGATATTA  13
                |||||||| ||
Sbjct  1382683  TTCTGATAGTA  1382693


Range 1294: 1382686 to 1382696

Score:15.8 bits(9), Expect:594, 
Identities:10/11(91%),  Gaps:0/11(0%), Strand: Plus/Minus

Query  9        TATTACTGTCA  19
                ||||||| |||
Sbjct  1382696  TATTACTATCA  1382686


Range 1295: 1388034 to 1388042

Score:15.8 bits(9), Expect:594, 
Identities:9/9(100%),  Gaps:0/9(0%), Strand: Plus/Plus

Query  7        GATATTACT  15
                |||||||||
Sbjct  1388034  GATATTACT  1388042


Range 1296: 1391773 to 1391781

Score:15.8 bits(9), Expect:594, 
Identities:9/9(100%),  Gaps:0/9(0%), Strand: Plus/Plus

Query  9        TATTACTGT  17
                |||||||||
Sbjct  1391773  TATTACTGT  1391781


Range 1297: 1393019 to 1393027

Score:15.8 bits(9), Expect:594, 
Identities:9/9(100%),  Gaps:0/9(0%), Strand: Plus/Plus

Query  1        ATTTCTGAT  9
                |||||||||
Sbjct  1393019  ATTTCTGAT  1393027


Range 1298: 1393445 to 1393457

Score:15.8 bits(9), Expect:594, 
Identities:11/13(85%),  Gaps:0/13(0%), Strand: Plus/Plus

Query  2        TTTCTGATATTAC  14
                || ||||||| ||
Sbjct  1393445  TTCCTGATATAAC  1393457


Range 1299: 1396420 to 1396430

Score:15.8 bits(9), Expect:594, 
Identities:10/11(91%),  Gaps:0/11(0%), Strand: Plus/Plus

Query  11       TTACTGTCACA  21
                ||||||| |||
Sbjct  1396420  TTACTGTAACA  1396430


Range 1300: 1397850 to 1397862

Score:15.8 bits(9), Expect:594, 
Identities:11/13(85%),  Gaps:0/13(0%), Strand: Plus/Plus

Query  2        TTTCTGATATTAC  14
                ||||  |||||||
Sbjct  1397850  TTTCGCATATTAC  1397862


Range 1301: 1398339 to 1398353

Score:15.8 bits(9), Expect:594, 
Identities:12/15(80%),  Gaps:0/15(0%), Strand: Plus/Plus

Query  3        TTCTGATATTACTGT  17
                |||  || |||||||
Sbjct  1398339  TTCCCATTTTACTGT  1398353


Range 1302: 1401423 to 1401433

Score:15.8 bits(9), Expect:594, 
Identities:10/11(91%),  Gaps:0/11(0%), Strand: Plus/Plus

Query  5        CTGATATTACT  15
                ||| |||||||
Sbjct  1401423  CTGGTATTACT  1401433


Range 1303: 1407722 to 1407732

Score:15.8 bits(9), Expect:594, 
Identities:10/11(91%),  Gaps:0/11(0%), Strand: Plus/Plus

Query  9        TATTACTGTCA  19
                |||||||| ||
Sbjct  1407722  TATTACTGACA  1407732


Range 1304: 1409234 to 1409248

Score:15.8 bits(9), Expect:594, 
Identities:12/15(80%),  Gaps:0/15(0%), Strand: Plus/Minus

Query  9        TATTACTGTCACAGG  23
                ||| |  ||||||||
Sbjct  1409248  TATAATGGTCACAGG  1409234


Range 1305: 1414965 to 1414977

Score:15.8 bits(9), Expect:594, 
Identities:11/13(85%),  Gaps:0/13(0%), Strand: Plus/Plus

Query  3        TTCTGATATTACT  15
                || ||||||| ||
Sbjct  1414965  TTATGATATTCCT  1414977


Range 1306: 1418999 to 1419015

Score:15.8 bits(9), Expect:594, 
Identities:13/17(76%),  Gaps:0/17(0%), Strand: Plus/Minus

Query  6        TGATATTACTGTCACAG  22
                ||||||| || | | ||
Sbjct  1419015  TGATATTGCTATAAAAG  1418999


Range 1307: 1420056 to 1420070

Score:15.8 bits(9), Expect:594, 
Identities:12/15(80%),  Gaps:0/15(0%), Strand: Plus/Minus

Query  8        ATATTACTGTCACAG  22
                ||||||||   ||||
Sbjct  1420070  ATATTACTAAAACAG  1420056


Range 1308: 1420325 to 1420337

Score:15.8 bits(9), Expect:594, 
Identities:11/13(85%),  Gaps:0/13(0%), Strand: Plus/Minus

Query  3        TTCTGATATTACT  15
                || | ||||||||
Sbjct  1420337  TTTTAATATTACT  1420325


Range 1309: 1421153 to 1421161

Score:15.8 bits(9), Expect:594, 
Identities:9/9(100%),  Gaps:0/9(0%), Strand: Plus/Plus

Query  7        GATATTACT  15
                |||||||||
Sbjct  1421153  GATATTACT  1421161


Range 1310: 1422998 to 1423008

Score:15.8 bits(9), Expect:594, 
Identities:10/11(91%),  Gaps:0/11(0%), Strand: Plus/Minus

Query  6        TGATATTACTG  16
                || ||||||||
Sbjct  1423008  TGTTATTACTG  1422998


Range 1311: 1423865 to 1423877

Score:15.8 bits(9), Expect:594, 
Identities:11/13(85%),  Gaps:0/13(0%), Strand: Plus/Plus

Query  1        ATTTCTGATATTA  13
                ||| | |||||||
Sbjct  1423865  ATTGCAGATATTA  1423877


Range 1312: 1424232 to 1424242

Score:15.8 bits(9), Expect:594, 
Identities:10/11(91%),  Gaps:0/11(0%), Strand: Plus/Minus

Query  3        TTCTGATATTA  13
                ||||||| |||
Sbjct  1424242  TTCTGATTTTA  1424232


Range 1313: 1424247 to 1424257

Score:15.8 bits(9), Expect:594, 
Identities:10/11(91%),  Gaps:0/11(0%), Strand: Plus/Plus

Query  2        TTTCTGATATT  12
                ||||||| |||
Sbjct  1424247  TTTCTGACATT  1424257


Range 1314: 1424637 to 1424653

Score:15.8 bits(9), Expect:594, 
Identities:13/17(76%),  Gaps:0/17(0%), Strand: Plus/Minus

Query  6        TGATATTACTGTCACAG  22
                ||||||| || | | ||
Sbjct  1424653  TGATATTGCTATAAAAG  1424637


Range 1315: 1427418 to 1427434

Score:15.8 bits(9), Expect:594, 
Identities:13/17(76%),  Gaps:0/17(0%), Strand: Plus/Minus

Query  1        ATTTCTGATATTACTGT  17
                |||||||   ||| |||
Sbjct  1427434  ATTTCTGTCCTTAATGT  1427418


Range 1316: 1433013 to 1433021

Score:15.8 bits(9), Expect:594, 
Identities:9/9(100%),  Gaps:0/9(0%), Strand: Plus/Plus

Query  3        TTCTGATAT  11
                |||||||||
Sbjct  1433013  TTCTGATAT  1433021


Range 1317: 1439348 to 1439356

Score:15.8 bits(9), Expect:594, 
Identities:9/9(100%),  Gaps:0/9(0%), Strand: Plus/Minus

Query  5        CTGATATTA  13
                |||||||||
Sbjct  1439356  CTGATATTA  1439348


Range 1318: 1441616 to 1441624

Score:15.8 bits(9), Expect:594, 
Identities:9/9(100%),  Gaps:0/9(0%), Strand: Plus/Minus

Query  8        ATATTACTG  16
                |||||||||
Sbjct  1441624  ATATTACTG  1441616


Range 1319: 1444413 to 1444421

Score:15.8 bits(9), Expect:594, 
Identities:9/9(100%),  Gaps:0/9(0%), Strand: Plus/Plus

Query  4        TCTGATATT  12
                |||||||||
Sbjct  1444413  TCTGATATT  1444421


Range 1320: 1446659 to 1446671

Score:15.8 bits(9), Expect:594, 
Identities:11/13(85%),  Gaps:0/13(0%), Strand: Plus/Minus

Query  3        TTCTGATATTACT  15
                || ||||||| ||
Sbjct  1446671  TTTTGATATTTCT  1446659


Range 1321: 1448270 to 1448280

Score:15.8 bits(9), Expect:594, 
Identities:10/11(91%),  Gaps:0/11(0%), Strand: Plus/Plus

Query  4        TCTGATATTAC  14
                ||| |||||||
Sbjct  1448270  TCTAATATTAC  1448280


Range 1322: 1448299 to 1448307

Score:15.8 bits(9), Expect:594, 
Identities:9/9(100%),  Gaps:0/9(0%), Strand: Plus/Plus

Query  3        TTCTGATAT  11
[truncated: 4,963,199 more chars]
